# Supplementary material for: Identification of biomarkers associated with energy metabolism in hypertrophic cardiomyopathy and exploration of potential mechanisms of roles
Source: Front Cardiovasc Med. 2025 Apr 9;12:1546865. doi: 10.3389/fcvm.2025.1546865 (PMC12014567; doi:10.3389/fcvm.2025.1546865)
Supplement: Supplementary file 1 [file Table1.csv]

Gene Symbol	Description	Category	Gifts	GC Id	Relevance score	GeneCards Link
MTR	5-Methyltetrahydrofolate-Homocysteine Methyltransferase	Protein Coding	46	GC01P236795	47.63951492	https://www.genecards.org/cgi-bin/carddisp.pl?gene=MTR
MMACHC	Metabolism Of Cobalamin Associated C	Protein Coding	41	GC01P045500	47.58192062	https://www.genecards.org/cgi-bin/carddisp.pl?gene=MMACHC
INS	Insulin	Protein Coding	45	GC11M002159	46.02329254	https://www.genecards.org/cgi-bin/carddisp.pl?gene=INS
LEP	Leptin	Protein Coding	45	GC07P128241	45.83237076	https://www.genecards.org/cgi-bin/carddisp.pl?gene=LEP
PPARG	Peroxisome Proliferator Activated Receptor Gamma	Protein Coding	50	GC03P012287	39.59043121	https://www.genecards.org/cgi-bin/carddisp.pl?gene=PPARG
CYP2D6	Cytochrome P450 Family 2 Subfamily D Member 6	Protein Coding	46	GC22M042126	37.55088043	https://www.genecards.org/cgi-bin/carddisp.pl?gene=CYP2D6
GHRL	Ghrelin And Obestatin Prepropeptide	Protein Coding	42	GC03M010285	35.93320465	https://www.genecards.org/cgi-bin/carddisp.pl?gene=GHRL
MTRR	5-Methyltetrahydrofolate-Homocysteine Methyltransferase Reductase	Protein Coding	42	GC05P007851	35.89138031	https://www.genecards.org/cgi-bin/carddisp.pl?gene=MTRR
ACADM	Acyl-CoA Dehydrogenase Medium Chain	Protein Coding	44	GC01P075724	35.69200897	https://www.genecards.org/cgi-bin/carddisp.pl?gene=ACADM
MMADHC	Metabolism Of Cobalamin Associated D	Protein Coding	41	GC02M149569	34.98755646	https://www.genecards.org/cgi-bin/carddisp.pl?gene=MMADHC
IL6	Interleukin 6	Protein Coding	47	GC07P022725	34.59074402	https://www.genecards.org/cgi-bin/carddisp.pl?gene=IL6
ADIPOQ	Adiponectin, C1Q And Collagen Domain Containing	Protein Coding	44	GC03P186842	34.26383972	https://www.genecards.org/cgi-bin/carddisp.pl?gene=ADIPOQ
CYP2C19	Cytochrome P450 Family 2 Subfamily C Member 19	Protein Coding	46	GC10P094762	33.92655182	https://www.genecards.org/cgi-bin/carddisp.pl?gene=CYP2C19
CYP3A4	Cytochrome P450 Family 3 Subfamily A Member 4	Protein Coding	49	GC07M099759	31.04934311	https://www.genecards.org/cgi-bin/carddisp.pl?gene=CYP3A4
PPARGC1A	PPARG Coactivator 1 Alpha	Protein Coding	44	GC04M023755	29.56954193	https://www.genecards.org/cgi-bin/carddisp.pl?gene=PPARGC1A
UCP3	Uncoupling Protein 3	Protein Coding	41	GC11M074000	29.01791	https://www.genecards.org/cgi-bin/carddisp.pl?gene=UCP3
APOE	Apolipoprotein E	Protein Coding	48	GC19P066879	28.55770874	https://www.genecards.org/cgi-bin/carddisp.pl?gene=APOE
CSF2RA	Colony Stimulating Factor 2 Receptor Subunit Alpha	Protein Coding	43	GC0XP001676	28.53987694	https://www.genecards.org/cgi-bin/carddisp.pl?gene=CSF2RA
ALB	Albumin	Protein Coding	48	GC04P073397	28.41884995	https://www.genecards.org/cgi-bin/carddisp.pl?gene=ALB
MTHFR	Methylenetetrahydrofolate Reductase	Protein Coding	46	GC01M011785	27.91828346	https://www.genecards.org/cgi-bin/carddisp.pl?gene=MTHFR
GCK	Glucokinase	Protein Coding	48	GC07M044467	27.43291283	https://www.genecards.org/cgi-bin/carddisp.pl?gene=GCK
IGF1	Insulin Like Growth Factor 1	Protein Coding	46	GC12M102395	27.42127991	https://www.genecards.org/cgi-bin/carddisp.pl?gene=IGF1
INSR	Insulin Receptor	Protein Coding	51	GC19M007112	27.06262207	https://www.genecards.org/cgi-bin/carddisp.pl?gene=INSR
MMAA	Metabolism Of Cobalamin Associated A	Protein Coding	39	GC04P145607	26.8482914	https://www.genecards.org/cgi-bin/carddisp.pl?gene=MMAA
POMC	Proopiomelanocortin	Protein Coding	46	GC02M025160	26.76472855	https://www.genecards.org/cgi-bin/carddisp.pl?gene=POMC
SFTPC	Surfactant Protein C	Protein Coding	41	GC08P022156	26.6474514	https://www.genecards.org/cgi-bin/carddisp.pl?gene=SFTPC
LPL	Lipoprotein Lipase	Protein Coding	48	GC08P019901	26.43968201	https://www.genecards.org/cgi-bin/carddisp.pl?gene=LPL
PPARA	Peroxisome Proliferator Activated Receptor Alpha	Protein Coding	44	GC22P046150	24.87947655	https://www.genecards.org/cgi-bin/carddisp.pl?gene=PPARA
SLC2A1	Solute Carrier Family 2 Member 1	Protein Coding	50	GC01M042925	24.81396484	https://www.genecards.org/cgi-bin/carddisp.pl?gene=SLC2A1
LEPR	Leptin Receptor	Protein Coding	48	GC01P065421	24.78862762	https://www.genecards.org/cgi-bin/carddisp.pl?gene=LEPR
MMAB	Metabolism Of Cobalamin Associated B	Protein Coding	43	GC12M109553	24.18857002	https://www.genecards.org/cgi-bin/carddisp.pl?gene=MMAB
APOB	Apolipoprotein B	Protein Coding	45	GC02M020956	24.17476463	https://www.genecards.org/cgi-bin/carddisp.pl?gene=APOB
PRKAA2	Protein Kinase AMP-Activated Catalytic Subunit Alpha 2	Protein Coding	49	GC01P056645	24.1352005	https://www.genecards.org/cgi-bin/carddisp.pl?gene=PRKAA2
CYP1A2	Cytochrome P450 Family 1 Subfamily A Member 2	Protein Coding	45	GC15P074748	23.93816566	https://www.genecards.org/cgi-bin/carddisp.pl?gene=CYP1A2
TP53	Tumor Protein P53	Protein Coding	50	GC17M007661	23.8708725	https://www.genecards.org/cgi-bin/carddisp.pl?gene=TP53
ENPP1	Ectonucleotide Pyrophosphatase/Phosphodiesterase 1	Protein Coding	47	GC06P131808	23.78726768	https://www.genecards.org/cgi-bin/carddisp.pl?gene=ENPP1
PRKAA1	Protein Kinase AMP-Activated Catalytic Subunit Alpha 1	Protein Coding	45	GC05M040759	23.74529457	https://www.genecards.org/cgi-bin/carddisp.pl?gene=PRKAA1
LIPC	Lipase C, Hepatic Type	Protein Coding	45	GC15P058410	23.68862152	https://www.genecards.org/cgi-bin/carddisp.pl?gene=LIPC
OTC	Ornithine Transcarbamylase	Protein Coding	45	GC0XP038353	23.48739815	https://www.genecards.org/cgi-bin/carddisp.pl?gene=OTC
CYP2C9	Cytochrome P450 Family 2 Subfamily C Member 9	Protein Coding	46	GC10P094938	23.47842216	https://www.genecards.org/cgi-bin/carddisp.pl?gene=CYP2C9
TNF	Tumor Necrosis Factor	Protein Coding	49	GC06P083695	23.47474861	https://www.genecards.org/cgi-bin/carddisp.pl?gene=TNF
PRKAG3	Protein Kinase AMP-Activated Non-Catalytic Subunit Gamma 3	Protein Coding	41	GC02M218823	23.34947968	https://www.genecards.org/cgi-bin/carddisp.pl?gene=PRKAG3
HNF4A	Hepatocyte Nuclear Factor 4 Alpha	Protein Coding	48	GC20P044355	23.16283035	https://www.genecards.org/cgi-bin/carddisp.pl?gene=HNF4A
ADRB3	Adrenoceptor Beta 3	Protein Coding	43	GC08M037962	22.66629982	https://www.genecards.org/cgi-bin/carddisp.pl?gene=ADRB3
CPT1A	Carnitine Palmitoyltransferase 1A	Protein Coding	46	GC11M068754	22.65488625	https://www.genecards.org/cgi-bin/carddisp.pl?gene=CPT1A
UCP2	Uncoupling Protein 2	Protein Coding	44	GC11M073974	22.6510849	https://www.genecards.org/cgi-bin/carddisp.pl?gene=UCP2
POLG	DNA Polymerase Gamma, Catalytic Subunit	Protein Coding	46	GC15M090834	22.59789085	https://www.genecards.org/cgi-bin/carddisp.pl?gene=POLG
TANGO2	Transport And Golgi Organization 2 Homolog	Protein Coding	34	GC22P020017	22.50647545	https://www.genecards.org/cgi-bin/carddisp.pl?gene=TANGO2
RETN	Resistin	Protein Coding	41	GC19P007669	22.40852737	https://www.genecards.org/cgi-bin/carddisp.pl?gene=RETN
APOA1	Apolipoprotein A1	Protein Coding	46	GC11M116835	22.37574005	https://www.genecards.org/cgi-bin/carddisp.pl?gene=APOA1
HADHA	Hydroxyacyl-CoA Dehydrogenase Trifunctional Multienzyme Complex Subunit Alpha	Protein Coding	45	GC02M026190	22.25697708	https://www.genecards.org/cgi-bin/carddisp.pl?gene=HADHA
CYP2A6	Cytochrome P450 Family 2 Subfamily A Member 6	Protein Coding	46	GC19M040843	22.09652328	https://www.genecards.org/cgi-bin/carddisp.pl?gene=CYP2A6
MC4R	Melanocortin 4 Receptor	Protein Coding	44	GC18M060371	22.08121681	https://www.genecards.org/cgi-bin/carddisp.pl?gene=MC4R
SLC25A4	Solute Carrier Family 25 Member 4	Protein Coding	47	GC04P185143	22.03250313	https://www.genecards.org/cgi-bin/carddisp.pl?gene=SLC25A4
TPK1	Thiamin Pyrophosphokinase 1	Protein Coding	43	GC07M144451	21.90362167	https://www.genecards.org/cgi-bin/carddisp.pl?gene=TPK1
HMGCL	3-Hydroxy-3-Methylglutaryl-CoA Lyase	Protein Coding	44	GC01M023801	21.82046509	https://www.genecards.org/cgi-bin/carddisp.pl?gene=HMGCL
CBS	Cystathionine Beta-Synthase	Protein Coding	48	GC21M043053	21.76145554	https://www.genecards.org/cgi-bin/carddisp.pl?gene=CBS
SIRT1	Sirtuin 1	Protein Coding	46	GC10P067884	21.75434875	https://www.genecards.org/cgi-bin/carddisp.pl?gene=SIRT1
GCG	Glucagon	Protein Coding	40	GC02M162142	21.68875122	https://www.genecards.org/cgi-bin/carddisp.pl?gene=GCG
CYP2B6	Cytochrome P450 Family 2 Subfamily B Member 6	Protein Coding	45	GC19P040991	21.59319687	https://www.genecards.org/cgi-bin/carddisp.pl?gene=CYP2B6
MMUT	Methylmalonyl-CoA Mutase	Protein Coding	34	GC06M049430	21.5495739	https://www.genecards.org/cgi-bin/carddisp.pl?gene=MMUT
IRS1	Insulin Receptor Substrate 1	Protein Coding	45	GC02M226731	21.54890823	https://www.genecards.org/cgi-bin/carddisp.pl?gene=IRS1
CYP1A1	Cytochrome P450 Family 1 Subfamily A Member 1	Protein Coding	46	GC15M074719	21.43440437	https://www.genecards.org/cgi-bin/carddisp.pl?gene=CYP1A1
MTTP	Microsomal Triglyceride Transfer Protein	Protein Coding	42	GC04P099563	21.33192825	https://www.genecards.org/cgi-bin/carddisp.pl?gene=MTTP
CRP	C-Reactive Protein	Protein Coding	44	GC01M159727	21.29568291	https://www.genecards.org/cgi-bin/carddisp.pl?gene=CRP
CYP2E1	Cytochrome P450 Family 2 Subfamily E Member 1	Protein Coding	44	GC10P133520	21.25108719	https://www.genecards.org/cgi-bin/carddisp.pl?gene=CYP2E1
ABCA3	ATP Binding Cassette Subfamily A Member 3	Protein Coding	48	GC16M002275	20.83576393	https://www.genecards.org/cgi-bin/carddisp.pl?gene=ABCA3
CYP2C8	Cytochrome P450 Family 2 Subfamily C Member 8	Protein Coding	46	GC10M095038	20.6442318	https://www.genecards.org/cgi-bin/carddisp.pl?gene=CYP2C8
BGLAP	Bone Gamma-Carboxyglutamate Protein	Protein Coding	38	GC01P156242	20.57398224	https://www.genecards.org/cgi-bin/carddisp.pl?gene=BGLAP
GPT	Glutamic--Pyruvic Transaminase	Protein Coding	40	GC08P144502	20.5263195	https://www.genecards.org/cgi-bin/carddisp.pl?gene=GPT
LMNA	Lamin A/C	Protein Coding	48	GC01P156082	20.331007	https://www.genecards.org/cgi-bin/carddisp.pl?gene=LMNA
AKT1	AKT Serine/Threonine Kinase 1	Protein Coding	50	GC14M104769	20.2833786	https://www.genecards.org/cgi-bin/carddisp.pl?gene=AKT1
SLC19A3	Solute Carrier Family 19 Member 3	Protein Coding	45	GC02M227685	20.21097946	https://www.genecards.org/cgi-bin/carddisp.pl?gene=SLC19A3
ACADVL	Acyl-CoA Dehydrogenase Very Long Chain	Protein Coding	44	GC17P007219	20.11254883	https://www.genecards.org/cgi-bin/carddisp.pl?gene=ACADVL
UGT1A1	UDP Glucuronosyltransferase Family 1 Member A1	Protein Coding	48	GC02P233760	20.0816021	https://www.genecards.org/cgi-bin/carddisp.pl?gene=UGT1A1
ENHO	Energy Homeostasis Associated	Protein Coding	29	GC09M034516	19.90298462	https://www.genecards.org/cgi-bin/carddisp.pl?gene=ENHO
CPT2	Carnitine Palmitoyltransferase 2	Protein Coding	48	GC01P053196	19.87093925	https://www.genecards.org/cgi-bin/carddisp.pl?gene=CPT2
SLC2A2	Solute Carrier Family 2 Member 2	Protein Coding	47	GC03M170996	19.80625725	https://www.genecards.org/cgi-bin/carddisp.pl?gene=SLC2A2
SLC2A4	Solute Carrier Family 2 Member 4	Protein Coding	44	GC17P011137	19.46458244	https://www.genecards.org/cgi-bin/carddisp.pl?gene=SLC2A4
UCP1	Uncoupling Protein 1	Protein Coding	42	GC04M140559	19.36861038	https://www.genecards.org/cgi-bin/carddisp.pl?gene=UCP1
PCCB	Propionyl-CoA Carboxylase Subunit Beta	Protein Coding	45	GC03P136250	19.31986237	https://www.genecards.org/cgi-bin/carddisp.pl?gene=PCCB
ETFDH	Electron Transfer Flavoprotein Dehydrogenase	Protein Coding	45	GC04P158672	19.31591988	https://www.genecards.org/cgi-bin/carddisp.pl?gene=ETFDH
ACADS	Acyl-CoA Dehydrogenase Short Chain	Protein Coding	44	GC12P126187	19.24157906	https://www.genecards.org/cgi-bin/carddisp.pl?gene=ACADS
GCDH	Glutaryl-CoA Dehydrogenase	Protein Coding	44	GC19P012891	19.16986465	https://www.genecards.org/cgi-bin/carddisp.pl?gene=GCDH
CNR1	Cannabinoid Receptor 1	Protein Coding	45	GC06M088139	19.09376907	https://www.genecards.org/cgi-bin/carddisp.pl?gene=CNR1
PRKAB1	Protein Kinase AMP-Activated Non-Catalytic Subunit Beta 1	Protein Coding	45	GC12P119632	19.07006645	https://www.genecards.org/cgi-bin/carddisp.pl?gene=PRKAB1
KCNJ11	Potassium Inwardly Rectifying Channel Subfamily J Member 11	Protein Coding	46	GC11M017592	18.98207474	https://www.genecards.org/cgi-bin/carddisp.pl?gene=KCNJ11
PC	Pyruvate Carboxylase	Protein Coding	45	GC11M066848	18.97378349	https://www.genecards.org/cgi-bin/carddisp.pl?gene=PC
GGT1	Gamma-Glutamyltransferase 1	Protein Coding	48	GC22P024583	18.94325066	https://www.genecards.org/cgi-bin/carddisp.pl?gene=GGT1
ACE	Angiotensin I Converting Enzyme	Protein Coding	49	GC17P063477	18.82918739	https://www.genecards.org/cgi-bin/carddisp.pl?gene=ACE
VDR	Vitamin D Receptor	Protein Coding	49	GC12M047841	18.82693863	https://www.genecards.org/cgi-bin/carddisp.pl?gene=VDR
FTO	FTO Alpha-Ketoglutarate Dependent Dioxygenase	Protein Coding	44	GC16P053832	18.35022736	https://www.genecards.org/cgi-bin/carddisp.pl?gene=FTO
MTOR	Mechanistic Target Of Rapamycin Kinase	Protein Coding	51	GC01M011106	18.28112793	https://www.genecards.org/cgi-bin/carddisp.pl?gene=MTOR
HADHB	Hydroxyacyl-CoA Dehydrogenase Trifunctional Multienzyme Complex Subunit Beta	Protein Coding	45	GC02P026243	18.27718735	https://www.genecards.org/cgi-bin/carddisp.pl?gene=HADHB
SLC25A13	Solute Carrier Family 25 Member 13	Protein Coding	45	GC07M096120	18.23177719	https://www.genecards.org/cgi-bin/carddisp.pl?gene=SLC25A13
MT-ND1	Mitochondrially Encoded NADH:Ubiquinone Oxidoreductase Core Subunit 1	Protein Coding	32	GCMTP003309	18.09303856	https://www.genecards.org/cgi-bin/carddisp.pl?gene=MT-ND1
FH	Fumarate Hydratase	Protein Coding	45	GC01M241499	18.02870369	https://www.genecards.org/cgi-bin/carddisp.pl?gene=FH
CETP	Cholesteryl Ester Transfer Protein	Protein Coding	46	GC16P056961	17.96425438	https://www.genecards.org/cgi-bin/carddisp.pl?gene=CETP
GALT	Galactose-1-Phosphate Uridylyltransferase	Protein Coding	45	GC09P047114	17.92565727	https://www.genecards.org/cgi-bin/carddisp.pl?gene=GALT
NPY	Neuropeptide Y	Protein Coding	44	GC07P024290	17.88264084	https://www.genecards.org/cgi-bin/carddisp.pl?gene=NPY
HIF1A	Hypoxia Inducible Factor 1 Subunit Alpha	Protein Coding	45	GC14P061695	17.79884148	https://www.genecards.org/cgi-bin/carddisp.pl?gene=HIF1A
ABCC8	ATP Binding Cassette Subfamily C Member 8	Protein Coding	46	GC11M017392	17.78164864	https://www.genecards.org/cgi-bin/carddisp.pl?gene=ABCC8
SLC25A19	Solute Carrier Family 25 Member 19	Protein Coding	42	GC17M075273	17.77073669	https://www.genecards.org/cgi-bin/carddisp.pl?gene=SLC25A19
XDH	Xanthine Dehydrogenase	Protein Coding	45	GC02M031334	17.74255753	https://www.genecards.org/cgi-bin/carddisp.pl?gene=XDH
MT-ATP6	Mitochondrially Encoded ATP Synthase Membrane Subunit 6	Protein Coding	33	GCMTP008531	17.68985176	https://www.genecards.org/cgi-bin/carddisp.pl?gene=MT-ATP6
SREBF1	Sterol Regulatory Element Binding Transcription Factor 1	Protein Coding	44	GC17M017810	17.57982635	https://www.genecards.org/cgi-bin/carddisp.pl?gene=SREBF1
FBP1	Fructose-Bisphosphatase 1	Protein Coding	47	GC09M094603	17.53522682	https://www.genecards.org/cgi-bin/carddisp.pl?gene=FBP1
PCCA	Propionyl-CoA Carboxylase Subunit Alpha	Protein Coding	45	GC13P100089	17.52445221	https://www.genecards.org/cgi-bin/carddisp.pl?gene=PCCA
G6PC1	Glucose-6-Phosphatase Catalytic Subunit 1	Protein Coding	34	GC17P056158	17.5100708	https://www.genecards.org/cgi-bin/carddisp.pl?gene=G6PC1
BCS1L	BCS1 Homolog, Ubiquinol-Cytochrome C Reductase Complex Chaperone	Protein Coding	44	GC02P218658	17.49088478	https://www.genecards.org/cgi-bin/carddisp.pl?gene=BCS1L
HSD11B1	Hydroxysteroid 11-Beta Dehydrogenase 1	Protein Coding	49	GC01P209686	17.48440933	https://www.genecards.org/cgi-bin/carddisp.pl?gene=HSD11B1
PPARD	Peroxisome Proliferator Activated Receptor Delta	Protein Coding	45	GC06P083822	17.46620941	https://www.genecards.org/cgi-bin/carddisp.pl?gene=PPARD
CES1	Carboxylesterase 1	Protein Coding	46	GC16M055836	17.26822662	https://www.genecards.org/cgi-bin/carddisp.pl?gene=CES1
TF	Transferrin	Protein Coding	48	GC03P134296	17.26760483	https://www.genecards.org/cgi-bin/carddisp.pl?gene=TF
PRODH	Proline Dehydrogenase 1	Protein Coding	45	GC22M018912	17.25501823	https://www.genecards.org/cgi-bin/carddisp.pl?gene=PRODH
IRS2	Insulin Receptor Substrate 2	Protein Coding	44	GC13M109752	17.22434616	https://www.genecards.org/cgi-bin/carddisp.pl?gene=IRS2
NR1H2	Nuclear Receptor Subfamily 1 Group H Member 2	Protein Coding	45	GC19P050329	17.20444298	https://www.genecards.org/cgi-bin/carddisp.pl?gene=NR1H2
PON1	Paraoxonase 1	Protein Coding	46	GC07M095297	17.17139053	https://www.genecards.org/cgi-bin/carddisp.pl?gene=PON1
CYP3A5	Cytochrome P450 Family 3 Subfamily A Member 5	Protein Coding	45	GC07M099648	17.11998749	https://www.genecards.org/cgi-bin/carddisp.pl?gene=CYP3A5
SDHA	Succinate Dehydrogenase Complex Flavoprotein Subunit A	Protein Coding	46	GC05P000208	17.11182594	https://www.genecards.org/cgi-bin/carddisp.pl?gene=SDHA
FASN	Fatty Acid Synthase	Protein Coding	47	GC17M082078	17.08756828	https://www.genecards.org/cgi-bin/carddisp.pl?gene=FASN
ESR1	Estrogen Receptor 1	Protein Coding	50	GC06P151656	17.08426476	https://www.genecards.org/cgi-bin/carddisp.pl?gene=ESR1
OPA3	Outer Mitochondrial Membrane Lipid Metabolism Regulator OPA3	Protein Coding	38	GC19M045527	16.9816761	https://www.genecards.org/cgi-bin/carddisp.pl?gene=OPA3
CP	Ceruloplasmin	Protein Coding	48	GC03M149162	16.8489399	https://www.genecards.org/cgi-bin/carddisp.pl?gene=CP
ADRB2	Adrenoceptor Beta 2	Protein Coding	47	GC05P148825	16.8398571	https://www.genecards.org/cgi-bin/carddisp.pl?gene=ADRB2
LCAT	Lecithin-Cholesterol Acyltransferase	Protein Coding	46	GC16M067939	16.83657837	https://www.genecards.org/cgi-bin/carddisp.pl?gene=LCAT
AGRP	Agouti Related Neuropeptide	Protein Coding	41	GC16M067482	16.81926727	https://www.genecards.org/cgi-bin/carddisp.pl?gene=AGRP
SOD1	Superoxide Dismutase 1	Protein Coding	50	GC21P031659	16.81703568	https://www.genecards.org/cgi-bin/carddisp.pl?gene=SOD1
RBP4	Retinol Binding Protein 4	Protein Coding	44	GC10M093591	16.76152229	https://www.genecards.org/cgi-bin/carddisp.pl?gene=RBP4
FLAD1	Flavin Adenine Dinucleotide Synthetase 1	Protein Coding	38	GC01P154983	16.75826454	https://www.genecards.org/cgi-bin/carddisp.pl?gene=FLAD1
ABCD4	ATP Binding Cassette Subfamily D Member 4	Protein Coding	42	GC14M074285	16.7527504	https://www.genecards.org/cgi-bin/carddisp.pl?gene=ABCD4
NUDT15	Nudix Hydrolase 15	Protein Coding	38	GC13P048037	16.72112846	https://www.genecards.org/cgi-bin/carddisp.pl?gene=NUDT15
PTEN	Phosphatase And Tensin Homolog	Protein Coding	50	GC10P092487	16.69317436	https://www.genecards.org/cgi-bin/carddisp.pl?gene=PTEN
ALDH2	Aldehyde Dehydrogenase 2 Family Member	Protein Coding	49	GC12P111766	16.61118698	https://www.genecards.org/cgi-bin/carddisp.pl?gene=ALDH2
CD36	CD36 Molecule	Protein Coding	46	GC07P080369	16.58360291	https://www.genecards.org/cgi-bin/carddisp.pl?gene=CD36
HADH	Hydroxyacyl-CoA Dehydrogenase	Protein Coding	45	GC04P107989	16.58156776	https://www.genecards.org/cgi-bin/carddisp.pl?gene=HADH
G6PD	Glucose-6-Phosphate Dehydrogenase	Protein Coding	48	GC0XM154551	16.56477547	https://www.genecards.org/cgi-bin/carddisp.pl?gene=G6PD
LIPE	Lipase E, Hormone Sensitive Type	Protein Coding	46	GC19M042401	16.50717354	https://www.genecards.org/cgi-bin/carddisp.pl?gene=LIPE
HNF1A	HNF1 Homeobox A	Protein Coding	44	GC12P120978	16.4969635	https://www.genecards.org/cgi-bin/carddisp.pl?gene=HNF1A
HSD17B10	Hydroxysteroid 17-Beta Dehydrogenase 10	Protein Coding	44	GC0XM053431	16.4585743	https://www.genecards.org/cgi-bin/carddisp.pl?gene=HSD17B10
UGT1A8	UDP Glucuronosyltransferase Family 1 Member A8	Protein Coding	36	GC02P233618	16.36812592	https://www.genecards.org/cgi-bin/carddisp.pl?gene=UGT1A8
PAH	Phenylalanine Hydroxylase	Protein Coding	46	GC12M102836	16.34928703	https://www.genecards.org/cgi-bin/carddisp.pl?gene=PAH
GLDC	Glycine Decarboxylase	Protein Coding	46	GC09M006522	16.34692001	https://www.genecards.org/cgi-bin/carddisp.pl?gene=GLDC
LDHA	Lactate Dehydrogenase A	Protein Coding	49	GC11P018394	16.31811905	https://www.genecards.org/cgi-bin/carddisp.pl?gene=LDHA
NOS3	Nitric Oxide Synthase 3	Protein Coding	49	GC07P150990	16.28677368	https://www.genecards.org/cgi-bin/carddisp.pl?gene=NOS3
UGT1A6	UDP Glucuronosyltransferase Family 1 Member A6	Protein Coding	42	GC02P233691	16.27433014	https://www.genecards.org/cgi-bin/carddisp.pl?gene=UGT1A6
NDUFS4	NADH:Ubiquinone Oxidoreductase Subunit S4	Protein Coding	42	GC05P053560	16.26490211	https://www.genecards.org/cgi-bin/carddisp.pl?gene=NDUFS4
SCO2	Synthesis Of Cytochrome C Oxidase 2	Protein Coding	43	GC22M050523	16.26309586	https://www.genecards.org/cgi-bin/carddisp.pl?gene=SCO2
BTD	Biotinidase	Protein Coding	44	GC03P017082	16.26260376	https://www.genecards.org/cgi-bin/carddisp.pl?gene=BTD
ADSL	Adenylosuccinate Lyase	Protein Coding	46	GC22P040346	16.23925972	https://www.genecards.org/cgi-bin/carddisp.pl?gene=ADSL
PRKAG2	Protein Kinase AMP-Activated Non-Catalytic Subunit Gamma 2	Protein Coding	48	GC07M151556	16.23066521	https://www.genecards.org/cgi-bin/carddisp.pl?gene=PRKAG2
SECISBP2	SECIS Binding Protein 2	Protein Coding	42	GC09P089318	16.18048286	https://www.genecards.org/cgi-bin/carddisp.pl?gene=SECISBP2
PDHA1	Pyruvate Dehydrogenase E1 Subunit Alpha 1	Protein Coding	45	GC0XP019343	16.14827347	https://www.genecards.org/cgi-bin/carddisp.pl?gene=PDHA1
SHBG	Sex Hormone Binding Globulin	Protein Coding	40	GC17P007613	16.12757874	https://www.genecards.org/cgi-bin/carddisp.pl?gene=SHBG
CYP1B1	Cytochrome P450 Family 1 Subfamily B Member 1	Protein Coding	46	GC02M038066	16.05119705	https://www.genecards.org/cgi-bin/carddisp.pl?gene=CYP1B1
SLC16A1	Solute Carrier Family 16 Member 1	Protein Coding	46	GC01M112973	16.00648117	https://www.genecards.org/cgi-bin/carddisp.pl?gene=SLC16A1
ASL	Argininosuccinate Lyase	Protein Coding	44	GC07P066075	16.00292778	https://www.genecards.org/cgi-bin/carddisp.pl?gene=ASL
GNAS	GNAS Complex Locus	Protein Coding	49	GC20P058839	15.99822426	https://www.genecards.org/cgi-bin/carddisp.pl?gene=GNAS
ASS1	Argininosuccinate Synthase 1	Protein Coding	46	GC09P130444	15.95929527	https://www.genecards.org/cgi-bin/carddisp.pl?gene=ASS1
TTR	Transthyretin	Protein Coding	46	GC18P031557	15.88589096	https://www.genecards.org/cgi-bin/carddisp.pl?gene=TTR
LMBRD1	LMBR1 Domain Containing 1	Protein Coding	38	GC06M069675	15.87894535	https://www.genecards.org/cgi-bin/carddisp.pl?gene=LMBRD1
LDLR	Low Density Lipoprotein Receptor	Protein Coding	49	GC19P011091	15.84304237	https://www.genecards.org/cgi-bin/carddisp.pl?gene=LDLR
ABCA1	ATP Binding Cassette Subfamily A Member 1	Protein Coding	46	GC09M104781	15.77764606	https://www.genecards.org/cgi-bin/carddisp.pl?gene=ABCA1
UGT1A9	UDP Glucuronosyltransferase Family 1 Member A9	Protein Coding	44	GC02P233671	15.74989128	https://www.genecards.org/cgi-bin/carddisp.pl?gene=UGT1A9
SFTPB	Surfactant Protein B	Protein Coding	44	GC02M085657	15.74944878	https://www.genecards.org/cgi-bin/carddisp.pl?gene=SFTPB
AMPD3	Adenosine Monophosphate Deaminase 3	Protein Coding	44	GC11P010309	15.74567795	https://www.genecards.org/cgi-bin/carddisp.pl?gene=AMPD3
CASR	Calcium Sensing Receptor	Protein Coding	49	GC03P122183	15.65946579	https://www.genecards.org/cgi-bin/carddisp.pl?gene=CASR
APOC3	Apolipoprotein C3	Protein Coding	44	GC11P116829	15.65011883	https://www.genecards.org/cgi-bin/carddisp.pl?gene=APOC3
NR3C1	Nuclear Receptor Subfamily 3 Group C Member 1	Protein Coding	48	GC05M143277	15.59129143	https://www.genecards.org/cgi-bin/carddisp.pl?gene=NR3C1
MT-ND3	Mitochondrially Encoded NADH:Ubiquinone Oxidoreductase Core Subunit 3	Protein Coding	33	GCMTP010061	15.53744888	https://www.genecards.org/cgi-bin/carddisp.pl?gene=MT-ND3
ETFA	Electron Transfer Flavoprotein Subunit Alpha	Protein Coding	44	GC15M090338	15.50325298	https://www.genecards.org/cgi-bin/carddisp.pl?gene=ETFA
PTH	Parathyroid Hormone	Protein Coding	44	GC11M013492	15.5017519	https://www.genecards.org/cgi-bin/carddisp.pl?gene=PTH
ABCB1	ATP Binding Cassette Subfamily B Member 1	Protein Coding	49	GC07M087504	15.47956753	https://www.genecards.org/cgi-bin/carddisp.pl?gene=ABCB1
FGF23	Fibroblast Growth Factor 23	Protein Coding	44	GC12M004368	15.45018482	https://www.genecards.org/cgi-bin/carddisp.pl?gene=FGF23
MT-ND4	Mitochondrially Encoded NADH:Ubiquinone Oxidoreductase Core Subunit 4	Protein Coding	33	GCMTP010762	15.43069363	https://www.genecards.org/cgi-bin/carddisp.pl?gene=MT-ND4
CYP27B1	Cytochrome P450 Family 27 Subfamily B Member 1	Protein Coding	46	GC12M057757	15.42435551	https://www.genecards.org/cgi-bin/carddisp.pl?gene=CYP27B1
SERPINE1	Serpin Family E Member 1	Protein Coding	48	GC07P101127	15.4110527	https://www.genecards.org/cgi-bin/carddisp.pl?gene=SERPINE1
CYP19A1	Cytochrome P450 Family 19 Subfamily A Member 1	Protein Coding	47	GC15M051208	15.392766	https://www.genecards.org/cgi-bin/carddisp.pl?gene=CYP19A1
ETFB	Electron Transfer Flavoprotein Subunit Beta	Protein Coding	44	GC19M051345	15.3378849	https://www.genecards.org/cgi-bin/carddisp.pl?gene=ETFB
CYP7A1	Cytochrome P450 Family 7 Subfamily A Member 1	Protein Coding	42	GC08M058476	15.29775333	https://www.genecards.org/cgi-bin/carddisp.pl?gene=CYP7A1
MT-ND6	Mitochondrially Encoded NADH:Ubiquinone Oxidoreductase Core Subunit 6	Protein Coding	33	GCMTM014151	15.28710175	https://www.genecards.org/cgi-bin/carddisp.pl?gene=MT-ND6
GSTP1	Glutathione S-Transferase Pi 1	Protein Coding	48	GC11P067583	15.13116932	https://www.genecards.org/cgi-bin/carddisp.pl?gene=GSTP1
PYGM	Glycogen Phosphorylase, Muscle Associated	Protein Coding	45	GC11M064746	15.12729263	https://www.genecards.org/cgi-bin/carddisp.pl?gene=PYGM
HFE	Homeostatic Iron Regulator	Protein Coding	44	GC06P026087	15.0915308	https://www.genecards.org/cgi-bin/carddisp.pl?gene=HFE
MT-ND5	Mitochondrially Encoded NADH:Ubiquinone Oxidoreductase Core Subunit 5	Protein Coding	33	GCMTP012339	15.06337929	https://www.genecards.org/cgi-bin/carddisp.pl?gene=MT-ND5
ACAD9	Acyl-CoA Dehydrogenase Family Member 9	Protein Coding	43	GC03P134206	15.05622768	https://www.genecards.org/cgi-bin/carddisp.pl?gene=ACAD9
IVD	Isovaleryl-CoA Dehydrogenase	Protein Coding	43	GC15P040405	14.97864342	https://www.genecards.org/cgi-bin/carddisp.pl?gene=IVD
SURF1	SURF1 Cytochrome C Oxidase Assembly Factor	Protein Coding	41	GC09M133351	14.96496201	https://www.genecards.org/cgi-bin/carddisp.pl?gene=SURF1
NDUFV1	NADH:Ubiquinone Oxidoreductase Core Subunit V1	Protein Coding	44	GC11P070169	14.92783833	https://www.genecards.org/cgi-bin/carddisp.pl?gene=NDUFV1
ACACA	Acetyl-CoA Carboxylase Alpha	Protein Coding	46	GC17M037084	14.92132378	https://www.genecards.org/cgi-bin/carddisp.pl?gene=ACACA
STK11	Serine/Threonine Kinase 11	Protein Coding	47	GC19P001177	14.90070152	https://www.genecards.org/cgi-bin/carddisp.pl?gene=STK11
HPRT1	Hypoxanthine Phosphoribosyltransferase 1	Protein Coding	45	GC0XP134460	14.87121964	https://www.genecards.org/cgi-bin/carddisp.pl?gene=HPRT1
SLC25A20	Solute Carrier Family 25 Member 20	Protein Coding	44	GC03M048869	14.85713005	https://www.genecards.org/cgi-bin/carddisp.pl?gene=SLC25A20
BCKDHB	Branched Chain Keto Acid Dehydrogenase E1 Subunit Beta	Protein Coding	41	GC06P080106	14.83416462	https://www.genecards.org/cgi-bin/carddisp.pl?gene=BCKDHB
SMPD1	Sphingomyelin Phosphodiesterase 1	Protein Coding	47	GC11P006390	14.83239174	https://www.genecards.org/cgi-bin/carddisp.pl?gene=SMPD1
AMPD1	Adenosine Monophosphate Deaminase 1	Protein Coding	45	GC01M114673	14.80941391	https://www.genecards.org/cgi-bin/carddisp.pl?gene=AMPD1
NPC1	NPC Intracellular Cholesterol Transporter 1	Protein Coding	47	GC18M023506	14.77537632	https://www.genecards.org/cgi-bin/carddisp.pl?gene=NPC1
APOA5	Apolipoprotein A5	Protein Coding	43	GC11M116789	14.75266266	https://www.genecards.org/cgi-bin/carddisp.pl?gene=APOA5
LRPPRC	Leucine Rich Pentatricopeptide Repeat Containing	Protein Coding	42	GC02M043886	14.73825932	https://www.genecards.org/cgi-bin/carddisp.pl?gene=LRPPRC
ALDH5A1	Aldehyde Dehydrogenase 5 Family Member A1	Protein Coding	46	GC06P024494	14.72600746	https://www.genecards.org/cgi-bin/carddisp.pl?gene=ALDH5A1
CSF2RB	Colony Stimulating Factor 2 Receptor Subunit Beta	Protein Coding	46	GC22P036913	14.71507645	https://www.genecards.org/cgi-bin/carddisp.pl?gene=CSF2RB
GSTM1	Glutathione S-Transferase Mu 1	Protein Coding	40	GC01P109687	14.69001484	https://www.genecards.org/cgi-bin/carddisp.pl?gene=GSTM1
HK2	Hexokinase 2	Protein Coding	45	GC02P074833	14.6783371	https://www.genecards.org/cgi-bin/carddisp.pl?gene=HK2
CAT	Catalase	Protein Coding	49	GC11P034460	14.6550827	https://www.genecards.org/cgi-bin/carddisp.pl?gene=CAT
CARTPT	CART Prepropeptide	Protein Coding	42	GC05P071719	14.63809204	https://www.genecards.org/cgi-bin/carddisp.pl?gene=CARTPT
TRMT10A	TRNA Methyltransferase 10A	Protein Coding	35	GC04M099546	14.60786533	https://www.genecards.org/cgi-bin/carddisp.pl?gene=TRMT10A
CS	Citrate Synthase	Protein Coding	43	GC12M056271	14.59515953	https://www.genecards.org/cgi-bin/carddisp.pl?gene=CS
COX5A	Cytochrome C Oxidase Subunit 5A	Protein Coding	42	GC15M074919	14.5098896	https://www.genecards.org/cgi-bin/carddisp.pl?gene=COX5A
LPIN1	Lipin 1	Protein Coding	45	GC02P011677	14.50950241	https://www.genecards.org/cgi-bin/carddisp.pl?gene=LPIN1
OGDH	Oxoglutarate Dehydrogenase	Protein Coding	45	GC07P044606	14.47563076	https://www.genecards.org/cgi-bin/carddisp.pl?gene=OGDH
SLC22A5	Solute Carrier Family 22 Member 5	Protein Coding	46	GC05P132369	14.45819283	https://www.genecards.org/cgi-bin/carddisp.pl?gene=SLC22A5
RRM2B	Ribonucleotide Reductase Regulatory TP53 Inducible Subunit M2B	Protein Coding	47	GC08M102204	14.35566139	https://www.genecards.org/cgi-bin/carddisp.pl?gene=RRM2B
GAA	Alpha Glucosidase	Protein Coding	48	GC17P080101	14.33999634	https://www.genecards.org/cgi-bin/carddisp.pl?gene=GAA
GH1	Growth Hormone 1	Protein Coding	42	GC17M063917	14.31974888	https://www.genecards.org/cgi-bin/carddisp.pl?gene=GH1
ACADL	Acyl-CoA Dehydrogenase Long Chain	Protein Coding	40	GC02M210187	14.31533623	https://www.genecards.org/cgi-bin/carddisp.pl?gene=ACADL
DPYD	Dihydropyrimidine Dehydrogenase	Protein Coding	50	GC01M097015	14.31480122	https://www.genecards.org/cgi-bin/carddisp.pl?gene=DPYD
GAPDH	Glyceraldehyde-3-Phosphate Dehydrogenase	Protein Coding	47	GC12P021056	14.28606129	https://www.genecards.org/cgi-bin/carddisp.pl?gene=GAPDH
MT-CYB	Mitochondrially Encoded Cytochrome B	Protein Coding	32	GCMTP014749	14.25566483	https://www.genecards.org/cgi-bin/carddisp.pl?gene=MT-CYB
F2	Coagulation Factor II, Thrombin	Protein Coding	48	GC11P046720	14.24157715	https://www.genecards.org/cgi-bin/carddisp.pl?gene=F2
COMT	Catechol-O-Methyltransferase	Protein Coding	49	GC22P019941	14.19783401	https://www.genecards.org/cgi-bin/carddisp.pl?gene=COMT
IL10	Interleukin 10	Protein Coding	45	GC01M206767	14.17123795	https://www.genecards.org/cgi-bin/carddisp.pl?gene=IL10
HMGCR	3-Hydroxy-3-Methylglutaryl-CoA Reductase	Protein Coding	45	GC05P075336	14.160429	https://www.genecards.org/cgi-bin/carddisp.pl?gene=HMGCR
FABP2	Fatty Acid Binding Protein 2	Protein Coding	41	GC04M119317	14.12138939	https://www.genecards.org/cgi-bin/carddisp.pl?gene=FABP2
IL1B	Interleukin 1 Beta	Protein Coding	45	GC02M112829	14.00470734	https://www.genecards.org/cgi-bin/carddisp.pl?gene=IL1B
HSD11B2	Hydroxysteroid 11-Beta Dehydrogenase 2	Protein Coding	45	GC16P067433	13.99300385	https://www.genecards.org/cgi-bin/carddisp.pl?gene=HSD11B2
AGXT	Alanine--Glyoxylate And Serine--Pyruvate Aminotransferase	Protein Coding	44	GC02P240868	13.95213127	https://www.genecards.org/cgi-bin/carddisp.pl?gene=AGXT
MT-CO2	Mitochondrially Encoded Cytochrome C Oxidase II	Protein Coding	34	GCMTP007587	13.94850826	https://www.genecards.org/cgi-bin/carddisp.pl?gene=MT-CO2
PNPLA3	Patatin Like Phospholipase Domain Containing 3	Protein Coding	40	GC22P043923	13.94045639	https://www.genecards.org/cgi-bin/carddisp.pl?gene=PNPLA3
HLCS	Holocarboxylase Synthetase	Protein Coding	41	GC21M036750	13.91366577	https://www.genecards.org/cgi-bin/carddisp.pl?gene=HLCS
MTHFD1	Methylenetetrahydrofolate Dehydrogenase, Cyclohydrolase And Formyltetrahydrofolate Synthetase 1	Protein Coding	45	GC14P064388	13.90613651	https://www.genecards.org/cgi-bin/carddisp.pl?gene=MTHFD1
PIK3CA	Phosphatidylinositol-4,5-Bisphosphate 3-Kinase Catalytic Subunit Alpha	Protein Coding	50	GC03P179148	13.8960104	https://www.genecards.org/cgi-bin/carddisp.pl?gene=PIK3CA
RYR1	Ryanodine Receptor 1	Protein Coding	45	GC19P066612	13.89480591	https://www.genecards.org/cgi-bin/carddisp.pl?gene=RYR1
PLIN1	Perilipin 1	Protein Coding	44	GC15M089664	13.87409592	https://www.genecards.org/cgi-bin/carddisp.pl?gene=PLIN1
NR1H4	Nuclear Receptor Subfamily 1 Group H Member 4	Protein Coding	46	GC12P100473	13.86904716	https://www.genecards.org/cgi-bin/carddisp.pl?gene=NR1H4
CYP17A1	Cytochrome P450 Family 17 Subfamily A Member 1	Protein Coding	47	GC10M102830	13.85543537	https://www.genecards.org/cgi-bin/carddisp.pl?gene=CYP17A1
DDC	Dopa Decarboxylase	Protein Coding	49	GC07M050458	13.82254028	https://www.genecards.org/cgi-bin/carddisp.pl?gene=DDC
PNPO	Pyridoxamine 5'-Phosphate Oxidase	Protein Coding	44	GC17P047941	13.81885815	https://www.genecards.org/cgi-bin/carddisp.pl?gene=PNPO
HPD	4-Hydroxyphenylpyruvate Dioxygenase	Protein Coding	44	GC12M121839	13.81842613	https://www.genecards.org/cgi-bin/carddisp.pl?gene=HPD
CCL2	C-C Motif Chemokine Ligand 2	Protein Coding	46	GC17P034255	13.81415558	https://www.genecards.org/cgi-bin/carddisp.pl?gene=CCL2
CFTR	CF Transmembrane Conductance Regulator	Protein Coding	49	GC07P117287	13.77250481	https://www.genecards.org/cgi-bin/carddisp.pl?gene=CFTR
NAGS	N-Acetylglutamate Synthase	Protein Coding	40	GC17P044004	13.65649223	https://www.genecards.org/cgi-bin/carddisp.pl?gene=NAGS
PSAP	Prosaposin	Protein Coding	46	GC10M071816	13.65184021	https://www.genecards.org/cgi-bin/carddisp.pl?gene=PSAP
ADA	Adenosine Deaminase	Protein Coding	49	GC20M044620	13.63754177	https://www.genecards.org/cgi-bin/carddisp.pl?gene=ADA
GK	Glycerol Kinase	Protein Coding	45	GC0XP031006	13.62539291	https://www.genecards.org/cgi-bin/carddisp.pl?gene=GK
CYP11A1	Cytochrome P450 Family 11 Subfamily A Member 1	Protein Coding	46	GC15M074337	13.60059166	https://www.genecards.org/cgi-bin/carddisp.pl?gene=CYP11A1
CPS1	Carbamoyl-Phosphate Synthase 1	Protein Coding	46	GC02P210477	13.5936203	https://www.genecards.org/cgi-bin/carddisp.pl?gene=CPS1
SLC4A1	Solute Carrier Family 4 Member 1 (Diego Blood Group)	Protein Coding	47	GC17M044913	13.56783772	https://www.genecards.org/cgi-bin/carddisp.pl?gene=SLC4A1
MPV17	Mitochondrial Inner Membrane Protein MPV17	Protein Coding	41	GC02M027309	13.56539917	https://www.genecards.org/cgi-bin/carddisp.pl?gene=MPV17
AKT2	AKT Serine/Threonine Kinase 2	Protein Coding	51	GC19M040230	13.5608654	https://www.genecards.org/cgi-bin/carddisp.pl?gene=AKT2
MT-CO3	Mitochondrially Encoded Cytochrome C Oxidase III	Protein Coding	32	GCMTP009209	13.55998993	https://www.genecards.org/cgi-bin/carddisp.pl?gene=MT-CO3
TCF7L2	Transcription Factor 7 Like 2	Protein Coding	45	GC10P112950	13.55324554	https://www.genecards.org/cgi-bin/carddisp.pl?gene=TCF7L2
PYY	Peptide YY	Protein Coding	42	GC17M043952	13.54041672	https://www.genecards.org/cgi-bin/carddisp.pl?gene=PYY
KHK	Ketohexokinase	Protein Coding	44	GC02P027086	13.52637863	https://www.genecards.org/cgi-bin/carddisp.pl?gene=KHK
SI	Sucrase-Isomaltase	Protein Coding	44	GC03M164978	13.47723579	https://www.genecards.org/cgi-bin/carddisp.pl?gene=SI
GLUD1	Glutamate Dehydrogenase 1	Protein Coding	48	GC10M087050	13.45665455	https://www.genecards.org/cgi-bin/carddisp.pl?gene=GLUD1
UGT1A10	UDP Glucuronosyltransferase Family 1 Member A10	Protein Coding	41	GC02P233636	13.39005661	https://www.genecards.org/cgi-bin/carddisp.pl?gene=UGT1A10
MCCC1	Methylcrotonyl-CoA Carboxylase Subunit 1	Protein Coding	41	GC03M183015	13.38901138	https://www.genecards.org/cgi-bin/carddisp.pl?gene=MCCC1
SUOX	Sulfite Oxidase	Protein Coding	44	GC12P055997	13.333004	https://www.genecards.org/cgi-bin/carddisp.pl?gene=SUOX
MT-CO1	Mitochondrially Encoded Cytochrome C Oxidase I	Protein Coding	34	GCMTP005906	13.32769585	https://www.genecards.org/cgi-bin/carddisp.pl?gene=MT-CO1
SDHB	Succinate Dehydrogenase Complex Iron Sulfur Subunit B	Protein Coding	46	GC01M018063	13.32406616	https://www.genecards.org/cgi-bin/carddisp.pl?gene=SDHB
REN	Renin	Protein Coding	47	GC01M204154	13.31081104	https://www.genecards.org/cgi-bin/carddisp.pl?gene=REN
PCSK9	Proprotein Convertase Subtilisin/Kexin Type 9	Protein Coding	49	GC01P055039	13.3026762	https://www.genecards.org/cgi-bin/carddisp.pl?gene=PCSK9
UGT1A3	UDP Glucuronosyltransferase Family 1 Member A3	Protein Coding	38	GC02P233729	13.29894066	https://www.genecards.org/cgi-bin/carddisp.pl?gene=UGT1A3
PFKM	Phosphofructokinase, Muscle	Protein Coding	48	GC12P048105	13.29588127	https://www.genecards.org/cgi-bin/carddisp.pl?gene=PFKM
GSS	Glutathione Synthetase	Protein Coding	45	GC20M034928	13.28052711	https://www.genecards.org/cgi-bin/carddisp.pl?gene=GSS
MPO	Myeloperoxidase	Protein Coding	49	GC17M058269	13.26684952	https://www.genecards.org/cgi-bin/carddisp.pl?gene=MPO
PRDX1	Peroxiredoxin 1	Protein Coding	46	GC01M045511	13.24421883	https://www.genecards.org/cgi-bin/carddisp.pl?gene=PRDX1
HCFC1	Host Cell Factor C1	Protein Coding	45	GC0XM153947	13.23194981	https://www.genecards.org/cgi-bin/carddisp.pl?gene=HCFC1
SIRT3	Sirtuin 3	Protein Coding	45	GC11M000215	13.22567081	https://www.genecards.org/cgi-bin/carddisp.pl?gene=SIRT3
BCHE	Butyrylcholinesterase	Protein Coding	49	GC03M165772	13.19121552	https://www.genecards.org/cgi-bin/carddisp.pl?gene=BCHE
GATM	Glycine Amidinotransferase	Protein Coding	44	GC15M045361	13.17717457	https://www.genecards.org/cgi-bin/carddisp.pl?gene=GATM
OPA1	OPA1 Mitochondrial Dynamin Like GTPase	Protein Coding	44	GC03P193594	13.17309189	https://www.genecards.org/cgi-bin/carddisp.pl?gene=OPA1
BRCA2	BRCA2 DNA Repair Associated	Protein Coding	46	GC13P032315	13.12679291	https://www.genecards.org/cgi-bin/carddisp.pl?gene=BRCA2
PNPLA2	Patatin Like Phospholipase Domain Containing 2	Protein Coding	43	GC11P001789	13.10743618	https://www.genecards.org/cgi-bin/carddisp.pl?gene=PNPLA2
MT-ND2	Mitochondrially Encoded NADH:Ubiquinone Oxidoreductase Core Subunit 2	Protein Coding	34	GCMTP004472	13.08330727	https://www.genecards.org/cgi-bin/carddisp.pl?gene=MT-ND2
SLC34A1	Solute Carrier Family 34 Member 1	Protein Coding	42	GC05P177500	13.08266449	https://www.genecards.org/cgi-bin/carddisp.pl?gene=SLC34A1
NDUFAF6	NADH:Ubiquinone Oxidoreductase Complex Assembly Factor 6	Protein Coding	33	GC08P094895	13.07379055	https://www.genecards.org/cgi-bin/carddisp.pl?gene=NDUFAF6
HK1	Hexokinase 1	Protein Coding	48	GC10P069269	13.06949234	https://www.genecards.org/cgi-bin/carddisp.pl?gene=HK1
AHCY	Adenosylhomocysteinase	Protein Coding	47	GC20M034827	13.05983925	https://www.genecards.org/cgi-bin/carddisp.pl?gene=AHCY
MLYCD	Malonyl-CoA Decarboxylase	Protein Coding	41	GC16P083899	13.05343628	https://www.genecards.org/cgi-bin/carddisp.pl?gene=MLYCD
DLD	Dihydrolipoamide Dehydrogenase	Protein Coding	48	GC07P107890	13.05322552	https://www.genecards.org/cgi-bin/carddisp.pl?gene=DLD
HIBCH	3-Hydroxyisobutyryl-CoA Hydrolase	Protein Coding	41	GC02M190189	13.04646587	https://www.genecards.org/cgi-bin/carddisp.pl?gene=HIBCH
PRKAG1	Protein Kinase AMP-Activated Non-Catalytic Subunit Gamma 1	Protein Coding	46	GC12M049002	13.03737736	https://www.genecards.org/cgi-bin/carddisp.pl?gene=PRKAG1
NAMPT	Nicotinamide Phosphoribosyltransferase	Protein Coding	46	GC07M106248	13.02825546	https://www.genecards.org/cgi-bin/carddisp.pl?gene=NAMPT
DHFR	Dihydrofolate Reductase	Protein Coding	47	GC05M080626	13.00971985	https://www.genecards.org/cgi-bin/carddisp.pl?gene=DHFR
PTPN1	Protein Tyrosine Phosphatase Non-Receptor Type 1	Protein Coding	48	GC20P050510	12.9912281	https://www.genecards.org/cgi-bin/carddisp.pl?gene=PTPN1
DYRK1B	Dual Specificity Tyrosine Phosphorylation Regulated Kinase 1B	Protein Coding	46	GC19M039825	12.96718407	https://www.genecards.org/cgi-bin/carddisp.pl?gene=DYRK1B
ATP5F1A	ATP Synthase F1 Subunit Alpha	Protein Coding	36	GC18M046081	12.96060085	https://www.genecards.org/cgi-bin/carddisp.pl?gene=ATP5F1A
PRKAB2	Protein Kinase AMP-Activated Non-Catalytic Subunit Beta 2	Protein Coding	44	GC01M147155	12.94839478	https://www.genecards.org/cgi-bin/carddisp.pl?gene=PRKAB2
VKORC1	Vitamin K Epoxide Reductase Complex Subunit 1	Protein Coding	46	GC16M037224	12.944561	https://www.genecards.org/cgi-bin/carddisp.pl?gene=VKORC1
CA5A	Carbonic Anhydrase 5A	Protein Coding	43	GC16M087882	12.94244862	https://www.genecards.org/cgi-bin/carddisp.pl?gene=CA5A
IGFBP3	Insulin Like Growth Factor Binding Protein 3	Protein Coding	44	GC07M045912	12.93291473	https://www.genecards.org/cgi-bin/carddisp.pl?gene=IGFBP3
IAPP	Islet Amyloid Polypeptide	Protein Coding	41	GC12P021354	12.91884804	https://www.genecards.org/cgi-bin/carddisp.pl?gene=IAPP
FADS1	Fatty Acid Desaturase 1	Protein Coding	43	GC11M061799	12.81708908	https://www.genecards.org/cgi-bin/carddisp.pl?gene=FADS1
BSCL2	BSCL2 Lipid Droplet Biogenesis Associated, Seipin	Protein Coding	41	GC11M089635	12.79770279	https://www.genecards.org/cgi-bin/carddisp.pl?gene=BSCL2
FGF21	Fibroblast Growth Factor 21	Protein Coding	37	GC19P067053	12.76248646	https://www.genecards.org/cgi-bin/carddisp.pl?gene=FGF21
PCK1	Phosphoenolpyruvate Carboxykinase 1	Protein Coding	46	GC20P057561	12.74645424	https://www.genecards.org/cgi-bin/carddisp.pl?gene=PCK1
KL	Klotho	Protein Coding	45	GC13P033016	12.71318531	https://www.genecards.org/cgi-bin/carddisp.pl?gene=KL
APOA2	Apolipoprotein A2	Protein Coding	43	GC01M161222	12.68208981	https://www.genecards.org/cgi-bin/carddisp.pl?gene=APOA2
ABCD1	ATP Binding Cassette Subfamily D Member 1	Protein Coding	45	GC0XP153724	12.66103363	https://www.genecards.org/cgi-bin/carddisp.pl?gene=ABCD1
HCRT	Hypocretin Neuropeptide Precursor	Protein Coding	39	GC17M042236	12.64329529	https://www.genecards.org/cgi-bin/carddisp.pl?gene=HCRT
ACADSB	Acyl-CoA Dehydrogenase Short/Branched Chain	Protein Coding	44	GC10P123008	12.64066124	https://www.genecards.org/cgi-bin/carddisp.pl?gene=ACADSB
ESRRA	Estrogen Related Receptor Alpha	Protein Coding	46	GC11P064305	12.63186836	https://www.genecards.org/cgi-bin/carddisp.pl?gene=ESRRA
AUH	AU RNA Binding Methylglutaconyl-CoA Hydratase	Protein Coding	41	GC09M091213	12.62343025	https://www.genecards.org/cgi-bin/carddisp.pl?gene=AUH
NAGLU	N-Acetyl-Alpha-Glucosaminidase	Protein Coding	41	GC17P055669	12.62279892	https://www.genecards.org/cgi-bin/carddisp.pl?gene=NAGLU
UGT1A7	UDP Glucuronosyltransferase Family 1 Member A7	Protein Coding	40	GC02P233681	12.61946678	https://www.genecards.org/cgi-bin/carddisp.pl?gene=UGT1A7
PGK1	Phosphoglycerate Kinase 1	Protein Coding	47	GC0XP077994	12.58606339	https://www.genecards.org/cgi-bin/carddisp.pl?gene=PGK1
ARG1	Arginase 1	Protein Coding	47	GC06P131473	12.55596161	https://www.genecards.org/cgi-bin/carddisp.pl?gene=ARG1
PKM	Pyruvate Kinase M1/2	Protein Coding	44	GC15M072199	12.52403069	https://www.genecards.org/cgi-bin/carddisp.pl?gene=PKM
NR3C2	Nuclear Receptor Subfamily 3 Group C Member 2	Protein Coding	45	GC04M148078	12.51660824	https://www.genecards.org/cgi-bin/carddisp.pl?gene=NR3C2
OXCT1	3-Oxoacid CoA-Transferase 1	Protein Coding	43	GC05M041732	12.50417995	https://www.genecards.org/cgi-bin/carddisp.pl?gene=OXCT1
IGFBP1	Insulin Like Growth Factor Binding Protein 1	Protein Coding	41	GC07P047770	12.49861908	https://www.genecards.org/cgi-bin/carddisp.pl?gene=IGFBP1
CCK	Cholecystokinin	Protein Coding	41	GC03M042274	12.47563839	https://www.genecards.org/cgi-bin/carddisp.pl?gene=CCK
PNP	Purine Nucleoside Phosphorylase	Protein Coding	45	GC14P020468	12.4748373	https://www.genecards.org/cgi-bin/carddisp.pl?gene=PNP
TLR4	Toll Like Receptor 4	Protein Coding	49	GC09P117704	12.41244698	https://www.genecards.org/cgi-bin/carddisp.pl?gene=TLR4
C3	Complement C3	Protein Coding	46	GC19M006677	12.37143517	https://www.genecards.org/cgi-bin/carddisp.pl?gene=C3
APP	Amyloid Beta Precursor Protein	Protein Coding	49	GC21M025880	12.36367035	https://www.genecards.org/cgi-bin/carddisp.pl?gene=APP
SCD	Stearoyl-CoA Desaturase	Protein Coding	48	GC10P100347	12.36255074	https://www.genecards.org/cgi-bin/carddisp.pl?gene=SCD
APRT	Adenine Phosphoribosyltransferase	Protein Coding	45	GC16M088810	12.34984875	https://www.genecards.org/cgi-bin/carddisp.pl?gene=APRT
NAT2	N-Acetyltransferase 2	Protein Coding	41	GC08P018391	12.34286785	https://www.genecards.org/cgi-bin/carddisp.pl?gene=NAT2
MAT1A	Methionine Adenosyltransferase 1A	Protein Coding	45	GC10M080271	12.33234501	https://www.genecards.org/cgi-bin/carddisp.pl?gene=MAT1A
CELA2A	Chymotrypsin Like Elastase 2A	Protein Coding	39	GC01P015456	12.33187962	https://www.genecards.org/cgi-bin/carddisp.pl?gene=CELA2A
SLC25A15	Solute Carrier Family 25 Member 15	Protein Coding	42	GC13P040789	12.31828308	https://www.genecards.org/cgi-bin/carddisp.pl?gene=SLC25A15
ADIPOR2	Adiponectin Receptor 2	Protein Coding	41	GC12P001670	12.29940414	https://www.genecards.org/cgi-bin/carddisp.pl?gene=ADIPOR2
NR1I2	Nuclear Receptor Subfamily 1 Group I Member 2	Protein Coding	44	GC03P119780	12.28481388	https://www.genecards.org/cgi-bin/carddisp.pl?gene=NR1I2
PNPLA8	Patatin Like Phospholipase Domain Containing 8	Protein Coding	42	GC07M108470	12.26932526	https://www.genecards.org/cgi-bin/carddisp.pl?gene=PNPLA8
SLC17A5	Solute Carrier Family 17 Member 5	Protein Coding	42	GC06M073593	12.26488972	https://www.genecards.org/cgi-bin/carddisp.pl?gene=SLC17A5
ALDOB	Aldolase, Fructose-Bisphosphate B	Protein Coding	43	GC09M101420	12.25299549	https://www.genecards.org/cgi-bin/carddisp.pl?gene=ALDOB
SLCO1B1	Solute Carrier Organic Anion Transporter Family Member 1B1	Protein Coding	46	GC12P021653	12.23784161	https://www.genecards.org/cgi-bin/carddisp.pl?gene=SLCO1B1
NQO1	NAD(P)H Quinone Dehydrogenase 1	Protein Coding	46	GC16M069706	12.2095232	https://www.genecards.org/cgi-bin/carddisp.pl?gene=NQO1
STAR	Steroidogenic Acute Regulatory Protein	Protein Coding	44	GC08M038145	12.20401001	https://www.genecards.org/cgi-bin/carddisp.pl?gene=STAR
TFR2	Transferrin Receptor 2	Protein Coding	44	GC07M100620	12.19862747	https://www.genecards.org/cgi-bin/carddisp.pl?gene=TFR2
ACAD8	Acyl-CoA Dehydrogenase Family Member 8	Protein Coding	42	GC11P134253	12.17443657	https://www.genecards.org/cgi-bin/carddisp.pl?gene=ACAD8
HAMP	Hepcidin Antimicrobial Peptide	Protein Coding	42	GC19P066535	12.15114403	https://www.genecards.org/cgi-bin/carddisp.pl?gene=HAMP
POR	Cytochrome P450 Oxidoreductase	Protein Coding	48	GC07P075899	12.1114769	https://www.genecards.org/cgi-bin/carddisp.pl?gene=POR
FAM3A	FAM3 Metabolism Regulating Signaling Molecule A	Protein Coding	34	GC0XM154506	12.09558964	https://www.genecards.org/cgi-bin/carddisp.pl?gene=FAM3A
SLC7A7	Solute Carrier Family 7 Member 7	Protein Coding	45	GC14M022773	12.06379509	https://www.genecards.org/cgi-bin/carddisp.pl?gene=SLC7A7
SLC19A1	Solute Carrier Family 19 Member 1	Protein Coding	45	GC21M045493	12.05910969	https://www.genecards.org/cgi-bin/carddisp.pl?gene=SLC19A1
SST	Somatostatin	Protein Coding	40	GC03M187668	12.05439758	https://www.genecards.org/cgi-bin/carddisp.pl?gene=SST
ACAT1	Acetyl-CoA Acetyltransferase 1	Protein Coding	48	GC11P108121	12.04166985	https://www.genecards.org/cgi-bin/carddisp.pl?gene=ACAT1
GALE	UDP-Galactose-4-Epimerase	Protein Coding	41	GC01M023795	11.95090961	https://www.genecards.org/cgi-bin/carddisp.pl?gene=GALE
ALDH6A1	Aldehyde Dehydrogenase 6 Family Member A1	Protein Coding	44	GC14M074059	11.93878555	https://www.genecards.org/cgi-bin/carddisp.pl?gene=ALDH6A1
GLP1R	Glucagon Like Peptide 1 Receptor	Protein Coding	45	GC06P039048	11.92336082	https://www.genecards.org/cgi-bin/carddisp.pl?gene=GLP1R
NR0B2	Nuclear Receptor Subfamily 0 Group B Member 2	Protein Coding	41	GC01M027095	11.92166519	https://www.genecards.org/cgi-bin/carddisp.pl?gene=NR0B2
FAH	Fumarylacetoacetate Hydrolase	Protein Coding	45	GC15P080152	11.91748524	https://www.genecards.org/cgi-bin/carddisp.pl?gene=FAH
CTH	Cystathionine Gamma-Lyase	Protein Coding	48	GC01P070411	11.90536213	https://www.genecards.org/cgi-bin/carddisp.pl?gene=CTH
CAV1	Caveolin 1	Protein Coding	46	GC07P116524	11.869627	https://www.genecards.org/cgi-bin/carddisp.pl?gene=CAV1
HMGCS2	3-Hydroxy-3-Methylglutaryl-CoA Synthase 2	Protein Coding	45	GC01M119747	11.8605814	https://www.genecards.org/cgi-bin/carddisp.pl?gene=HMGCS2
ACACB	Acetyl-CoA Carboxylase Beta	Protein Coding	45	GC12P109116	11.84490585	https://www.genecards.org/cgi-bin/carddisp.pl?gene=ACACB
VEGFA	Vascular Endothelial Growth Factor A	Protein Coding	46	GC06P043770	11.84300327	https://www.genecards.org/cgi-bin/carddisp.pl?gene=VEGFA
MCCC2	Methylcrotonyl-CoA Carboxylase Subunit 2	Protein Coding	42	GC05P072983	11.83385372	https://www.genecards.org/cgi-bin/carddisp.pl?gene=MCCC2
GALK1	Galactokinase 1	Protein Coding	46	GC17M075751	11.83186722	https://www.genecards.org/cgi-bin/carddisp.pl?gene=GALK1
FABP4	Fatty Acid Binding Protein 4	Protein Coding	43	GC08M081478	11.79059029	https://www.genecards.org/cgi-bin/carddisp.pl?gene=FABP4
MAOA	Monoamine Oxidase A	Protein Coding	48	GC0XP043654	11.78702354	https://www.genecards.org/cgi-bin/carddisp.pl?gene=MAOA
COX4I1	Cytochrome C Oxidase Subunit 4I1	Protein Coding	44	GC16P085798	11.76490307	https://www.genecards.org/cgi-bin/carddisp.pl?gene=COX4I1
ATP7B	ATPase Copper Transporting Beta	Protein Coding	46	GC13M051930	11.76320076	https://www.genecards.org/cgi-bin/carddisp.pl?gene=ATP7B
PRL	Prolactin	Protein Coding	41	GC06M022287	11.76302147	https://www.genecards.org/cgi-bin/carddisp.pl?gene=PRL
NPPA	Natriuretic Peptide A	Protein Coding	44	GC01M011846	11.72753048	https://www.genecards.org/cgi-bin/carddisp.pl?gene=NPPA
TAT	Tyrosine Aminotransferase	Protein Coding	44	GC16M071565	11.68848228	https://www.genecards.org/cgi-bin/carddisp.pl?gene=TAT
HMOX1	Heme Oxygenase 1	Protein Coding	49	GC22P035380	11.68728352	https://www.genecards.org/cgi-bin/carddisp.pl?gene=HMOX1
PDP1	Pyruvate Dehydrogenase Phosphatase Catalytic Subunit 1	Protein Coding	45	GC08P093857	11.67843628	https://www.genecards.org/cgi-bin/carddisp.pl?gene=PDP1
GBA	Glucosylceramidase Beta	Protein Coding	48	GC01M155234	11.66708374	https://www.genecards.org/cgi-bin/carddisp.pl?gene=GBA
TAFAZZIN	Tafazzin, Phospholipid-Lysophospholipid Transacylase	Protein Coding	32	GC0XP154413	11.66457748	https://www.genecards.org/cgi-bin/carddisp.pl?gene=TAFAZZIN
ETHE1	ETHE1 Persulfide Dioxygenase	Protein Coding	41	GC19M043506	11.66381264	https://www.genecards.org/cgi-bin/carddisp.pl?gene=ETHE1
EHHADH	Enoyl-CoA Hydratase And 3-Hydroxyacyl CoA Dehydrogenase	Protein Coding	42	GC03M185190	11.65341568	https://www.genecards.org/cgi-bin/carddisp.pl?gene=EHHADH
UQCRFS1	Ubiquinol-Cytochrome C Reductase, Rieske Iron-Sulfur Polypeptide 1	Protein Coding	45	GC19M029205	11.64966583	https://www.genecards.org/cgi-bin/carddisp.pl?gene=UQCRFS1
CYP24A1	Cytochrome P450 Family 24 Subfamily A Member 1	Protein Coding	45	GC20M054153	11.58108902	https://www.genecards.org/cgi-bin/carddisp.pl?gene=CYP24A1
BDNF	Brain Derived Neurotrophic Factor	Protein Coding	46	GC11M027654	11.54203606	https://www.genecards.org/cgi-bin/carddisp.pl?gene=BDNF
MGAM	Maltase-Glucoamylase	Protein Coding	42	GC07P148563	11.53878212	https://www.genecards.org/cgi-bin/carddisp.pl?gene=MGAM
UGT1A4	UDP Glucuronosyltransferase Family 1 Member A4	Protein Coding	41	GC02P233718	11.51051903	https://www.genecards.org/cgi-bin/carddisp.pl?gene=UGT1A4
AGPAT2	1-Acylglycerol-3-Phosphate O-Acyltransferase 2	Protein Coding	44	GC09M136673	11.50753021	https://www.genecards.org/cgi-bin/carddisp.pl?gene=AGPAT2
PRKAR1A	Protein Kinase CAMP-Dependent Type I Regulatory Subunit Alpha	Protein Coding	49	GC17P069076	11.49557018	https://www.genecards.org/cgi-bin/carddisp.pl?gene=PRKAR1A
FAM3B	FAM3 Metabolism Regulating Signaling Molecule B	Protein Coding	38	GC21P041304	11.48243999	https://www.genecards.org/cgi-bin/carddisp.pl?gene=FAM3B
IDH2	Isocitrate Dehydrogenase (NADP(+)) 2	Protein Coding	50	GC15M090083	11.42990208	https://www.genecards.org/cgi-bin/carddisp.pl?gene=IDH2
ALDOA	Aldolase, Fructose-Bisphosphate A	Protein Coding	46	GC16P030064	11.420084	https://www.genecards.org/cgi-bin/carddisp.pl?gene=ALDOA
COX15	Cytochrome C Oxidase Assembly Homolog COX15	Protein Coding	41	GC10M099696	11.4117012	https://www.genecards.org/cgi-bin/carddisp.pl?gene=COX15
DPP4	Dipeptidyl Peptidase 4	Protein Coding	48	GC02M161992	11.38957691	https://www.genecards.org/cgi-bin/carddisp.pl?gene=DPP4
NDUFS1	NADH:Ubiquinone Oxidoreductase Core Subunit S1	Protein Coding	44	GC02M206114	11.34323502	https://www.genecards.org/cgi-bin/carddisp.pl?gene=NDUFS1
PTGS2	Prostaglandin-Endoperoxide Synthase 2	Protein Coding	47	GC01M186640	11.3293705	https://www.genecards.org/cgi-bin/carddisp.pl?gene=PTGS2
TWNK	Twinkle MtDNA Helicase	Protein Coding	32	GC10P100993	11.32695961	https://www.genecards.org/cgi-bin/carddisp.pl?gene=TWNK
ALOX5	Arachidonate 5-Lipoxygenase	Protein Coding	46	GC10P045374	11.30862617	https://www.genecards.org/cgi-bin/carddisp.pl?gene=ALOX5
PDX1	Pancreatic And Duodenal Homeobox 1	Protein Coding	45	GC13P027921	11.30485058	https://www.genecards.org/cgi-bin/carddisp.pl?gene=PDX1
DIO1	Iodothyronine Deiodinase 1	Protein Coding	41	GC01P053891	11.27985764	https://www.genecards.org/cgi-bin/carddisp.pl?gene=DIO1
IGF1R	Insulin Like Growth Factor 1 Receptor	Protein Coding	52	GC15P098648	11.26356316	https://www.genecards.org/cgi-bin/carddisp.pl?gene=IGF1R
EPHX1	Epoxide Hydrolase 1	Protein Coding	44	GC01P225810	11.25194836	https://www.genecards.org/cgi-bin/carddisp.pl?gene=EPHX1
GYS1	Glycogen Synthase 1	Protein Coding	47	GC19M066067	11.24976635	https://www.genecards.org/cgi-bin/carddisp.pl?gene=GYS1
C1QBP	Complement C1q Binding Protein	Protein Coding	43	GC17M005432	11.23396206	https://www.genecards.org/cgi-bin/carddisp.pl?gene=C1QBP
AK1	Adenylate Kinase 1	Protein Coding	45	GC09M127866	11.21188736	https://www.genecards.org/cgi-bin/carddisp.pl?gene=AK1
NDUFAF5	NADH:Ubiquinone Oxidoreductase Complex Assembly Factor 5	Protein Coding	34	GC20P013899	11.19582367	https://www.genecards.org/cgi-bin/carddisp.pl?gene=NDUFAF5
SOD2	Superoxide Dismutase 2	Protein Coding	48	GC06M159669	11.19106865	https://www.genecards.org/cgi-bin/carddisp.pl?gene=SOD2
NDUFA6	NADH:Ubiquinone Oxidoreductase Subunit A6	Protein Coding	43	GC22M042085	11.1625452	https://www.genecards.org/cgi-bin/carddisp.pl?gene=NDUFA6
NDUFS7	NADH:Ubiquinone Oxidoreductase Core Subunit S7	Protein Coding	45	GC19P002876	11.14623451	https://www.genecards.org/cgi-bin/carddisp.pl?gene=NDUFS7
JAK2	Janus Kinase 2	Protein Coding	50	GC09P004985	11.12073326	https://www.genecards.org/cgi-bin/carddisp.pl?gene=JAK2
ATP5F1D	ATP Synthase F1 Subunit Delta	Protein Coding	33	GC19P002854	11.09393787	https://www.genecards.org/cgi-bin/carddisp.pl?gene=ATP5F1D
COX10	Cytochrome C Oxidase Assembly Factor Heme A:Farnesyltransferase COX10	Protein Coding	42	GC17P014069	11.08119965	https://www.genecards.org/cgi-bin/carddisp.pl?gene=COX10
PMM2	Phosphomannomutase 2	Protein Coding	45	GC16P008788	11.07869911	https://www.genecards.org/cgi-bin/carddisp.pl?gene=PMM2
ITPR3	Inositol 1,4,5-Trisphosphate Receptor Type 3	Protein Coding	44	GC06P033620	11.07668877	https://www.genecards.org/cgi-bin/carddisp.pl?gene=ITPR3
ALPL	Alkaline Phosphatase, Biomineralization Associated	Protein Coding	49	GC01P021508	11.06695938	https://www.genecards.org/cgi-bin/carddisp.pl?gene=ALPL
GSTT1	Glutathione S-Transferase Theta 1	Protein Coding	33	GC22Mi00270	11.05946827	https://www.genecards.org/cgi-bin/carddisp.pl?gene=GSTT1
CYP21A2	Cytochrome P450 Family 21 Subfamily A Member 2	Protein Coding	44	GC06P083719	11.05699253	https://www.genecards.org/cgi-bin/carddisp.pl?gene=CYP21A2
GALM	Galactose Mutarotase	Protein Coding	43	GC02P038665	11.05004311	https://www.genecards.org/cgi-bin/carddisp.pl?gene=GALM
DSG1	Desmoglein 1	Protein Coding	42	GC18P031318	11.04730415	https://www.genecards.org/cgi-bin/carddisp.pl?gene=DSG1
TYMP	Thymidine Phosphorylase	Protein Coding	45	GC22M050525	11.04014683	https://www.genecards.org/cgi-bin/carddisp.pl?gene=TYMP
FOXO1	Forkhead Box O1	Protein Coding	47	GC13M040555	10.99537659	https://www.genecards.org/cgi-bin/carddisp.pl?gene=FOXO1
TFRC	Transferrin Receptor	Protein Coding	47	GC03M196027	10.99486637	https://www.genecards.org/cgi-bin/carddisp.pl?gene=TFRC
PPP1R15B	Protein Phosphatase 1 Regulatory Subunit 15B	Protein Coding	37	GC01M204509	10.99290752	https://www.genecards.org/cgi-bin/carddisp.pl?gene=PPP1R15B
GHR	Growth Hormone Receptor	Protein Coding	44	GC05P042429	10.98022079	https://www.genecards.org/cgi-bin/carddisp.pl?gene=GHR
MCEE	Methylmalonyl-CoA Epimerase	Protein Coding	40	GC02M071110	10.97572803	https://www.genecards.org/cgi-bin/carddisp.pl?gene=MCEE
ABCC2	ATP Binding Cassette Subfamily C Member 2	Protein Coding	46	GC10P099782	10.96962166	https://www.genecards.org/cgi-bin/carddisp.pl?gene=ABCC2
TPI1	Triosephosphate Isomerase 1	Protein Coding	45	GC12P006867	10.96875095	https://www.genecards.org/cgi-bin/carddisp.pl?gene=TPI1
PCK2	Phosphoenolpyruvate Carboxykinase 2, Mitochondrial	Protein Coding	45	GC14P024094	10.96791267	https://www.genecards.org/cgi-bin/carddisp.pl?gene=PCK2
ALDH7A1	Aldehyde Dehydrogenase 7 Family Member A1	Protein Coding	46	GC05M126541	10.96658611	https://www.genecards.org/cgi-bin/carddisp.pl?gene=ALDH7A1
AKR1A1	Aldo-Keto Reductase Family 1 Member A1	Protein Coding	42	GC01P045550	10.93780136	https://www.genecards.org/cgi-bin/carddisp.pl?gene=AKR1A1
SLC11A2	Solute Carrier Family 11 Member 2	Protein Coding	46	GC12M050952	10.921731	https://www.genecards.org/cgi-bin/carddisp.pl?gene=SLC11A2
NR1I3	Nuclear Receptor Subfamily 1 Group I Member 3	Protein Coding	44	GC01M161229	10.91905403	https://www.genecards.org/cgi-bin/carddisp.pl?gene=NR1I3
CLOCK	Clock Circadian Regulator	Protein Coding	42	GC04M055427	10.91601086	https://www.genecards.org/cgi-bin/carddisp.pl?gene=CLOCK
FAM3C	FAM3 Metabolism Regulating Signaling Molecule C	Protein Coding	38	GC07M121353	10.91154575	https://www.genecards.org/cgi-bin/carddisp.pl?gene=FAM3C
SLC40A1	Solute Carrier Family 40 Member 1	Protein Coding	44	GC02M189560	10.90851498	https://www.genecards.org/cgi-bin/carddisp.pl?gene=SLC40A1
CALCA	Calcitonin Related Polypeptide Alpha	Protein Coding	42	GC11M014945	10.87636948	https://www.genecards.org/cgi-bin/carddisp.pl?gene=CALCA
GLS	Glutaminase	Protein Coding	47	GC02P190880	10.82928181	https://www.genecards.org/cgi-bin/carddisp.pl?gene=GLS
AR	Androgen Receptor	Protein Coding	50	GC0XP067544	10.81755447	https://www.genecards.org/cgi-bin/carddisp.pl?gene=AR
WFS1	Wolframin ER Transmembrane Glycoprotein	Protein Coding	45	GC04P006260	10.81686115	https://www.genecards.org/cgi-bin/carddisp.pl?gene=WFS1
PPARGC1B	PPARG Coactivator 1 Beta	Protein Coding	34	GC05P149730	10.79761028	https://www.genecards.org/cgi-bin/carddisp.pl?gene=PPARGC1B
NDUFA1	NADH:Ubiquinone Oxidoreductase Subunit A1	Protein Coding	43	GC0XP119871	10.79312134	https://www.genecards.org/cgi-bin/carddisp.pl?gene=NDUFA1
SLC12A3	Solute Carrier Family 12 Member 3	Protein Coding	46	GC16P056865	10.78981686	https://www.genecards.org/cgi-bin/carddisp.pl?gene=SLC12A3
BCKDHA	Branched Chain Keto Acid Dehydrogenase E1 Subunit Alpha	Protein Coding	43	GC19P066744	10.7834549	https://www.genecards.org/cgi-bin/carddisp.pl?gene=BCKDHA
GLUL	Glutamate-Ammonia Ligase	Protein Coding	46	GC01M182378	10.77511787	https://www.genecards.org/cgi-bin/carddisp.pl?gene=GLUL
HJV	Hemojuvelin BMP Co-Receptor	Protein Coding	35	GC01M146846	10.75173473	https://www.genecards.org/cgi-bin/carddisp.pl?gene=HJV
ATP7A	ATPase Copper Transporting Alpha	Protein Coding	45	GC0XP077993	10.72862053	https://www.genecards.org/cgi-bin/carddisp.pl?gene=ATP7A
IGF2	Insulin Like Growth Factor 2	Protein Coding	46	GC11M003294	10.7200737	https://www.genecards.org/cgi-bin/carddisp.pl?gene=IGF2
ANGPTL4	Angiopoietin Like 4	Protein Coding	43	GC19P008363	10.72006035	https://www.genecards.org/cgi-bin/carddisp.pl?gene=ANGPTL4
QDPR	Quinoid Dihydropteridine Reductase	Protein Coding	45	GC04M017460	10.69545555	https://www.genecards.org/cgi-bin/carddisp.pl?gene=QDPR
ALDH4A1	Aldehyde Dehydrogenase 4 Family Member A1	Protein Coding	42	GC01M018871	10.67342663	https://www.genecards.org/cgi-bin/carddisp.pl?gene=ALDH4A1
SQSTM1	Sequestosome 1	Protein Coding	46	GC05P179806	10.65200424	https://www.genecards.org/cgi-bin/carddisp.pl?gene=SQSTM1
ADH1B	Alcohol Dehydrogenase 1B (Class I), Beta Polypeptide	Protein Coding	43	GC04M099304	10.64730453	https://www.genecards.org/cgi-bin/carddisp.pl?gene=ADH1B
HP	Haptoglobin	Protein Coding	44	GC16P072086	10.64499283	https://www.genecards.org/cgi-bin/carddisp.pl?gene=HP
ADK	Adenosine Kinase	Protein Coding	49	GC10P074155	10.63617706	https://www.genecards.org/cgi-bin/carddisp.pl?gene=ADK
IGF2R	Insulin Like Growth Factor 2 Receptor	Protein Coding	46	GC06P159969	10.63378716	https://www.genecards.org/cgi-bin/carddisp.pl?gene=IGF2R
ADIPOR1	Adiponectin Receptor 1	Protein Coding	43	GC01M202940	10.61996078	https://www.genecards.org/cgi-bin/carddisp.pl?gene=ADIPOR1
ATP6V1B1	ATPase H+ Transporting V1 Subunit B1	Protein Coding	43	GC02P070935	10.60893917	https://www.genecards.org/cgi-bin/carddisp.pl?gene=ATP6V1B1
NDUFS2	NADH:Ubiquinone Oxidoreductase Core Subunit S2	Protein Coding	43	GC01P161197	10.6015501	https://www.genecards.org/cgi-bin/carddisp.pl?gene=NDUFS2
MFN2	Mitofusin 2	Protein Coding	46	GC01P011980	10.59178162	https://www.genecards.org/cgi-bin/carddisp.pl?gene=MFN2
SLC6A3	Solute Carrier Family 6 Member 3	Protein Coding	48	GC05M001392	10.59097481	https://www.genecards.org/cgi-bin/carddisp.pl?gene=SLC6A3
H6PD	Hexose-6-Phosphate Dehydrogenase/Glucose 1-Dehydrogenase	Protein Coding	42	GC01P009234	10.56838989	https://www.genecards.org/cgi-bin/carddisp.pl?gene=H6PD
SCARB1	Scavenger Receptor Class B Member 1	Protein Coding	45	GC12M124776	10.56664562	https://www.genecards.org/cgi-bin/carddisp.pl?gene=SCARB1
SLC5A1	Solute Carrier Family 5 Member 1	Protein Coding	48	GC22P032043	10.561656	https://www.genecards.org/cgi-bin/carddisp.pl?gene=SLC5A1
SULT1A1	Sulfotransferase Family 1A Member 1	Protein Coding	41	GC16M036929	10.55694675	https://www.genecards.org/cgi-bin/carddisp.pl?gene=SULT1A1
HBB	Hemoglobin Subunit Beta	Protein Coding	44	GC11M006446	10.53805161	https://www.genecards.org/cgi-bin/carddisp.pl?gene=HBB
ALDH18A1	Aldehyde Dehydrogenase 18 Family Member A1	Protein Coding	43	GC10M095605	10.53516769	https://www.genecards.org/cgi-bin/carddisp.pl?gene=ALDH18A1
FTCD	Formimidoyltransferase Cyclodeaminase	Protein Coding	41	GC21M050759	10.52039146	https://www.genecards.org/cgi-bin/carddisp.pl?gene=FTCD
NR1D1	Nuclear Receptor Subfamily 1 Group D Member 1	Protein Coding	46	GC17M040092	10.50610733	https://www.genecards.org/cgi-bin/carddisp.pl?gene=NR1D1
STAT3	Signal Transducer And Activator Of Transcription 3	Protein Coding	50	GC17M042313	10.4993	https://www.genecards.org/cgi-bin/carddisp.pl?gene=STAT3
FOXO3	Forkhead Box O3	Protein Coding	44	GC06P108559	10.47629833	https://www.genecards.org/cgi-bin/carddisp.pl?gene=FOXO3
SERPINA1	Serpin Family A Member 1	Protein Coding	47	GC14M094376	10.47327232	https://www.genecards.org/cgi-bin/carddisp.pl?gene=SERPINA1
LIPG	Lipase G, Endothelial Type	Protein Coding	42	GC18P049560	10.47012424	https://www.genecards.org/cgi-bin/carddisp.pl?gene=LIPG
FOXRED1	FAD Dependent Oxidoreductase Domain Containing 1	Protein Coding	39	GC11P126269	10.45672607	https://www.genecards.org/cgi-bin/carddisp.pl?gene=FOXRED1
GSK3B	Glycogen Synthase Kinase 3 Beta	Protein Coding	47	GC03M119821	10.45656395	https://www.genecards.org/cgi-bin/carddisp.pl?gene=GSK3B
ATM	ATM Serine/Threonine Kinase	Protein Coding	50	GC11P108222	10.43895817	https://www.genecards.org/cgi-bin/carddisp.pl?gene=ATM
NR1H3	Nuclear Receptor Subfamily 1 Group H Member 3	Protein Coding	45	GC11P047248	10.42065239	https://www.genecards.org/cgi-bin/carddisp.pl?gene=NR1H3
SNCA	Synuclein Alpha	Protein Coding	48	GC04M089724	10.41848278	https://www.genecards.org/cgi-bin/carddisp.pl?gene=SNCA
NEU1	Neuraminidase 1	Protein Coding	44	GC06M031857	10.41299057	https://www.genecards.org/cgi-bin/carddisp.pl?gene=NEU1
CYCS	Cytochrome C, Somatic	Protein Coding	46	GC07M025118	10.3909893	https://www.genecards.org/cgi-bin/carddisp.pl?gene=CYCS
TMEM126B	Transmembrane Protein 126B	Protein Coding	38	GC11P085628	10.36549854	https://www.genecards.org/cgi-bin/carddisp.pl?gene=TMEM126B
NDUFAF8	NADH:Ubiquinone Oxidoreductase Complex Assembly Factor 8	Protein Coding	24	GC17P081241	10.35926723	https://www.genecards.org/cgi-bin/carddisp.pl?gene=NDUFAF8
POLG2	DNA Polymerase Gamma 2, Accessory Subunit	Protein Coding	41	GC17M064477	10.34348869	https://www.genecards.org/cgi-bin/carddisp.pl?gene=POLG2
ACSF3	Acyl-CoA Synthetase Family Member 3	Protein Coding	42	GC16P089088	10.34143257	https://www.genecards.org/cgi-bin/carddisp.pl?gene=ACSF3
TYMS	Thymidylate Synthetase	Protein Coding	46	GC18P000657	10.33518696	https://www.genecards.org/cgi-bin/carddisp.pl?gene=TYMS
TPO	Thyroid Peroxidase	Protein Coding	47	GC02P001374	10.31685448	https://www.genecards.org/cgi-bin/carddisp.pl?gene=TPO
ANGPTL3	Angiopoietin Like 3	Protein Coding	44	GC01P062597	10.27271748	https://www.genecards.org/cgi-bin/carddisp.pl?gene=ANGPTL3
PHKA2	Phosphorylase Kinase Regulatory Subunit Alpha 2	Protein Coding	44	GC0XM018892	10.264925	https://www.genecards.org/cgi-bin/carddisp.pl?gene=PHKA2
TH	Tyrosine Hydroxylase	Protein Coding	49	GC11M002163	10.2528429	https://www.genecards.org/cgi-bin/carddisp.pl?gene=TH
SLC37A4	Solute Carrier Family 37 Member 4	Protein Coding	42	GC11M119024	10.2360878	https://www.genecards.org/cgi-bin/carddisp.pl?gene=SLC37A4
TKT	Transketolase	Protein Coding	45	GC03M053224	10.22491455	https://www.genecards.org/cgi-bin/carddisp.pl?gene=TKT
NDUFA13	NADH:Ubiquinone Oxidoreductase Subunit A13	Protein Coding	43	GC19P019515	10.21657372	https://www.genecards.org/cgi-bin/carddisp.pl?gene=NDUFA13
CYP11B2	Cytochrome P450 Family 11 Subfamily B Member 2	Protein Coding	46	GC08M142910	10.21621513	https://www.genecards.org/cgi-bin/carddisp.pl?gene=CYP11B2
FGFR1	Fibroblast Growth Factor Receptor 1	Protein Coding	52	GC08M038400	10.20730877	https://www.genecards.org/cgi-bin/carddisp.pl?gene=FGFR1
PARP1	Poly(ADP-Ribose) Polymerase 1	Protein Coding	47	GC01M226360	10.20295525	https://www.genecards.org/cgi-bin/carddisp.pl?gene=PARP1
YARS2	Tyrosyl-TRNA Synthetase 2	Protein Coding	43	GC12M032801	10.20136642	https://www.genecards.org/cgi-bin/carddisp.pl?gene=YARS2
NFU1	NFU1 Iron-Sulfur Cluster Scaffold	Protein Coding	41	GC02M069395	10.1908741	https://www.genecards.org/cgi-bin/carddisp.pl?gene=NFU1
GSR	Glutathione-Disulfide Reductase	Protein Coding	48	GC08M030678	10.17749786	https://www.genecards.org/cgi-bin/carddisp.pl?gene=GSR
LONP1	Lon Peptidase 1, Mitochondrial	Protein Coding	45	GC19M005691	10.17607784	https://www.genecards.org/cgi-bin/carddisp.pl?gene=LONP1
TSC2	TSC Complex Subunit 2	Protein Coding	48	GC16P011696	10.14867878	https://www.genecards.org/cgi-bin/carddisp.pl?gene=TSC2
MTNR1B	Melatonin Receptor 1B	Protein Coding	44	GC11P092969	10.14765549	https://www.genecards.org/cgi-bin/carddisp.pl?gene=MTNR1B
BRCA1	BRCA1 DNA Repair Associated	Protein Coding	48	GC17M043044	10.1446619	https://www.genecards.org/cgi-bin/carddisp.pl?gene=BRCA1
GAMT	Guanidinoacetate N-Methyltransferase	Protein Coding	44	GC19M001397	10.12584209	https://www.genecards.org/cgi-bin/carddisp.pl?gene=GAMT
PIK3C2A	Phosphatidylinositol-4-Phosphate 3-Kinase Catalytic Subunit Type 2 Alpha	Protein Coding	45	GC11M017580	10.10242462	https://www.genecards.org/cgi-bin/carddisp.pl?gene=PIK3C2A
PTPN22	Protein Tyrosine Phosphatase Non-Receptor Type 22	Protein Coding	47	GC01M113813	10.09308147	https://www.genecards.org/cgi-bin/carddisp.pl?gene=PTPN22
PPIG	Peptidylprolyl Isomerase G	Protein Coding	40	GC02P169584	10.0712347	https://www.genecards.org/cgi-bin/carddisp.pl?gene=PPIG
NR5A1	Nuclear Receptor Subfamily 5 Group A Member 1	Protein Coding	48	GC09M124481	10.06713009	https://www.genecards.org/cgi-bin/carddisp.pl?gene=NR5A1
NDUFS3	NADH:Ubiquinone Oxidoreductase Core Subunit S3	Protein Coding	45	GC11P047567	10.06365013	https://www.genecards.org/cgi-bin/carddisp.pl?gene=NDUFS3
GOT2	Glutamic-Oxaloacetic Transaminase 2	Protein Coding	45	GC16M058707	10.04225254	https://www.genecards.org/cgi-bin/carddisp.pl?gene=GOT2
PRMT7	Protein Arginine Methyltransferase 7	Protein Coding	43	GC16P068495	10.0312376	https://www.genecards.org/cgi-bin/carddisp.pl?gene=PRMT7
ATP5F1E	ATP Synthase F1 Subunit Epsilon	Protein Coding	34	GC20M059026	10.02309418	https://www.genecards.org/cgi-bin/carddisp.pl?gene=ATP5F1E
FBN1	Fibrillin 1	Protein Coding	45	GC15M048408	10.00625992	https://www.genecards.org/cgi-bin/carddisp.pl?gene=FBN1
GLA	Galactosidase Alpha	Protein Coding	47	GC0XM101393	10.00200462	https://www.genecards.org/cgi-bin/carddisp.pl?gene=GLA
SLC19A2	Solute Carrier Family 19 Member 2	Protein Coding	44	GC01M169463	9.994441986	https://www.genecards.org/cgi-bin/carddisp.pl?gene=SLC19A2
ACAT2	Acetyl-CoA Acetyltransferase 2	Protein Coding	44	GC06P160552	9.986585617	https://www.genecards.org/cgi-bin/carddisp.pl?gene=ACAT2
AHR	Aryl Hydrocarbon Receptor	Protein Coding	47	GC07P016916	9.972212791	https://www.genecards.org/cgi-bin/carddisp.pl?gene=AHR
NDUFS8	NADH:Ubiquinone Oxidoreductase Core Subunit S8	Protein Coding	44	GC11P068030	9.935692787	https://www.genecards.org/cgi-bin/carddisp.pl?gene=NDUFS8
AGL	Amylo-Alpha-1, 6-Glucosidase, 4-Alpha-Glucanotransferase	Protein Coding	44	GC01P099850	9.931762695	https://www.genecards.org/cgi-bin/carddisp.pl?gene=AGL
HEXA	Hexosaminidase Subunit Alpha	Protein Coding	45	GC15M072340	9.924795151	https://www.genecards.org/cgi-bin/carddisp.pl?gene=HEXA
SDHD	Succinate Dehydrogenase Complex Subunit D	Protein Coding	42	GC11P112087	9.901734352	https://www.genecards.org/cgi-bin/carddisp.pl?gene=SDHD
MLXIPL	MLX Interacting Protein Like	Protein Coding	41	GC07M073593	9.898536682	https://www.genecards.org/cgi-bin/carddisp.pl?gene=MLXIPL
RARRES2	Retinoic Acid Receptor Responder 2	Protein Coding	38	GC07M150333	9.897818565	https://www.genecards.org/cgi-bin/carddisp.pl?gene=RARRES2
CA2	Carbonic Anhydrase 2	Protein Coding	49	GC08P085463	9.846693039	https://www.genecards.org/cgi-bin/carddisp.pl?gene=CA2
SLC5A2	Solute Carrier Family 5 Member 2	Protein Coding	45	GC16P041147	9.845851898	https://www.genecards.org/cgi-bin/carddisp.pl?gene=SLC5A2
SRD5A2	Steroid 5 Alpha-Reductase 2	Protein Coding	42	GC02M031522	9.844415665	https://www.genecards.org/cgi-bin/carddisp.pl?gene=SRD5A2
CYP4F2	Cytochrome P450 Family 4 Subfamily F Member 2	Protein Coding	43	GC19M015878	9.836444855	https://www.genecards.org/cgi-bin/carddisp.pl?gene=CYP4F2
CDKN3	Cyclin Dependent Kinase Inhibitor 3	Protein Coding	42	GC14P054398	9.830159187	https://www.genecards.org/cgi-bin/carddisp.pl?gene=CDKN3
DMGDH	Dimethylglycine Dehydrogenase	Protein Coding	41	GC05M078997	9.830022812	https://www.genecards.org/cgi-bin/carddisp.pl?gene=DMGDH
DNMT3A	DNA Methyltransferase 3 Alpha	Protein Coding	49	GC02M025228	9.823717117	https://www.genecards.org/cgi-bin/carddisp.pl?gene=DNMT3A
AMT	Aminomethyltransferase	Protein Coding	44	GC03M051187	9.822223663	https://www.genecards.org/cgi-bin/carddisp.pl?gene=AMT
MYC	MYC Proto-Oncogene, BHLH Transcription Factor	Protein Coding	49	GC08P127735	9.820813179	https://www.genecards.org/cgi-bin/carddisp.pl?gene=MYC
FECH	Ferrochelatase	Protein Coding	45	GC18M057544	9.816976547	https://www.genecards.org/cgi-bin/carddisp.pl?gene=FECH
PDK4	Pyruvate Dehydrogenase Kinase 4	Protein Coding	43	GC07M095583	9.806375504	https://www.genecards.org/cgi-bin/carddisp.pl?gene=PDK4
TMPRSS6	Transmembrane Serine Protease 6	Protein Coding	44	GC22M057362	9.804594994	https://www.genecards.org/cgi-bin/carddisp.pl?gene=TMPRSS6
NRF1	Nuclear Respiratory Factor 1	Protein Coding	42	GC07P129611	9.803046227	https://www.genecards.org/cgi-bin/carddisp.pl?gene=NRF1
FXN	Frataxin	Protein Coding	45	GC09P069035	9.76335907	https://www.genecards.org/cgi-bin/carddisp.pl?gene=FXN
SLC46A1	Solute Carrier Family 46 Member 1	Protein Coding	41	GC17M035136	9.760582924	https://www.genecards.org/cgi-bin/carddisp.pl?gene=SLC46A1
PEX6	Peroxisomal Biogenesis Factor 6	Protein Coding	42	GC06M042963	9.754009247	https://www.genecards.org/cgi-bin/carddisp.pl?gene=PEX6
MC3R	Melanocortin 3 Receptor	Protein Coding	41	GC20P056248	9.753545761	https://www.genecards.org/cgi-bin/carddisp.pl?gene=MC3R
EPRS1	Glutamyl-Prolyl-TRNA Synthetase 1	Protein Coding	35	GC01M219969	9.745811462	https://www.genecards.org/cgi-bin/carddisp.pl?gene=EPRS1
SPP1	Secreted Phosphoprotein 1	Protein Coding	44	GC04P087975	9.73193264	https://www.genecards.org/cgi-bin/carddisp.pl?gene=SPP1
CD4	CD4 Molecule	Protein Coding	48	GC12P006786	9.714511871	https://www.genecards.org/cgi-bin/carddisp.pl?gene=CD4
PLTP	Phospholipid Transfer Protein	Protein Coding	43	GC20M045898	9.712482452	https://www.genecards.org/cgi-bin/carddisp.pl?gene=PLTP
ECHS1	Enoyl-CoA Hydratase, Short Chain 1	Protein Coding	45	GC10M133362	9.711772919	https://www.genecards.org/cgi-bin/carddisp.pl?gene=ECHS1
COX6B1	Cytochrome C Oxidase Subunit 6B1	Protein Coding	41	GC19P066543	9.696947098	https://www.genecards.org/cgi-bin/carddisp.pl?gene=COX6B1
MVK	Mevalonate Kinase	Protein Coding	46	GC12P109573	9.684378624	https://www.genecards.org/cgi-bin/carddisp.pl?gene=MVK
MAN2B1	Mannosidase Alpha Class 2B Member 1	Protein Coding	44	GC19M012663	9.667931557	https://www.genecards.org/cgi-bin/carddisp.pl?gene=MAN2B1
KCNJ1	Potassium Inwardly Rectifying Channel Subfamily J Member 1	Protein Coding	47	GC11M128741	9.652833939	https://www.genecards.org/cgi-bin/carddisp.pl?gene=KCNJ1
ACO1	Aconitase 1	Protein Coding	43	GC09P032374	9.640226364	https://www.genecards.org/cgi-bin/carddisp.pl?gene=ACO1
TNFSF11	TNF Superfamily Member 11	Protein Coding	45	GC13P042562	9.638508797	https://www.genecards.org/cgi-bin/carddisp.pl?gene=TNFSF11
DRD2	Dopamine Receptor D2	Protein Coding	48	GC11M113409	9.628669739	https://www.genecards.org/cgi-bin/carddisp.pl?gene=DRD2
BHMT	Betaine--Homocysteine S-Methyltransferase	Protein Coding	40	GC05P079111	9.603904724	https://www.genecards.org/cgi-bin/carddisp.pl?gene=BHMT
DPYS	Dihydropyrimidinase	Protein Coding	44	GC08M104331	9.601781845	https://www.genecards.org/cgi-bin/carddisp.pl?gene=DPYS
EPHX2	Epoxide Hydrolase 2	Protein Coding	46	GC08P027490	9.593927383	https://www.genecards.org/cgi-bin/carddisp.pl?gene=EPHX2
KRAS	KRAS Proto-Oncogene, GTPase	Protein Coding	49	GC12M025204	9.580581665	https://www.genecards.org/cgi-bin/carddisp.pl?gene=KRAS
GBE1	1,4-Alpha-Glucan Branching Enzyme 1	Protein Coding	42	GC03M081489	9.578627586	https://www.genecards.org/cgi-bin/carddisp.pl?gene=GBE1
PIK3R1	Phosphoinositide-3-Kinase Regulatory Subunit 1	Protein Coding	49	GC05P068215	9.564085007	https://www.genecards.org/cgi-bin/carddisp.pl?gene=PIK3R1
CUL3	Cullin 3	Protein Coding	45	GC02M224470	9.555358887	https://www.genecards.org/cgi-bin/carddisp.pl?gene=CUL3
CTNNB1	Catenin Beta 1	Protein Coding	50	GC03P041236	9.554607391	https://www.genecards.org/cgi-bin/carddisp.pl?gene=CTNNB1
SUCLG1	Succinate-CoA Ligase GDP/ADP-Forming Subunit Alpha	Protein Coding	44	GC02M084423	9.552405357	https://www.genecards.org/cgi-bin/carddisp.pl?gene=SUCLG1
PAX4	Paired Box 4	Protein Coding	42	GC07M127610	9.543473244	https://www.genecards.org/cgi-bin/carddisp.pl?gene=PAX4
CRH	Corticotropin Releasing Hormone	Protein Coding	42	GC08M066176	9.538448334	https://www.genecards.org/cgi-bin/carddisp.pl?gene=CRH
DGUOK	Deoxyguanosine Kinase	Protein Coding	42	GC02P073926	9.535468102	https://www.genecards.org/cgi-bin/carddisp.pl?gene=DGUOK
IGF2BP2	Insulin Like Growth Factor 2 MRNA Binding Protein 2	Protein Coding	43	GC03M185643	9.532732964	https://www.genecards.org/cgi-bin/carddisp.pl?gene=IGF2BP2
GCKR	Glucokinase Regulator	Protein Coding	41	GC02P027496	9.525067329	https://www.genecards.org/cgi-bin/carddisp.pl?gene=GCKR
TGFB1	Transforming Growth Factor Beta 1	Protein Coding	49	GC19M041301	9.52050972	https://www.genecards.org/cgi-bin/carddisp.pl?gene=TGFB1
SLC6A8	Solute Carrier Family 6 Member 8	Protein Coding	45	GC0XP153688	9.497504234	https://www.genecards.org/cgi-bin/carddisp.pl?gene=SLC6A8
AHSG	Alpha 2-HS Glycoprotein	Protein Coding	42	GC03P186629	9.469045639	https://www.genecards.org/cgi-bin/carddisp.pl?gene=AHSG
SARDH	Sarcosine Dehydrogenase	Protein Coding	41	GC09M133663	9.467664719	https://www.genecards.org/cgi-bin/carddisp.pl?gene=SARDH
SCO1	Synthesis Of Cytochrome C Oxidase 1	Protein Coding	45	GC17M010672	9.449172974	https://www.genecards.org/cgi-bin/carddisp.pl?gene=SCO1
TALDO1	Transaldolase 1	Protein Coding	45	GC11P001784	9.444998741	https://www.genecards.org/cgi-bin/carddisp.pl?gene=TALDO1
AKR1C3	Aldo-Keto Reductase Family 1 Member C3	Protein Coding	45	GC10P005035	9.441716194	https://www.genecards.org/cgi-bin/carddisp.pl?gene=AKR1C3
GLYCTK	Glycerate Kinase	Protein Coding	41	GC03P052323	9.428124428	https://www.genecards.org/cgi-bin/carddisp.pl?gene=GLYCTK
NEUROD1	Neuronal Differentiation 1	Protein Coding	42	GC02M181673	9.416683197	https://www.genecards.org/cgi-bin/carddisp.pl?gene=NEUROD1
FOS	Fos Proto-Oncogene, AP-1 Transcription Factor Subunit	Protein Coding	49	GC14P075278	9.409976959	https://www.genecards.org/cgi-bin/carddisp.pl?gene=FOS
NFE2L2	NFE2 Like BZIP Transcription Factor 2	Protein Coding	48	GC02M177227	9.404571533	https://www.genecards.org/cgi-bin/carddisp.pl?gene=NFE2L2
B2M	Beta-2-Microglobulin	Protein Coding	46	GC15P044711	9.379055977	https://www.genecards.org/cgi-bin/carddisp.pl?gene=B2M
ARG2	Arginase 2	Protein Coding	43	GC14P067619	9.378637314	https://www.genecards.org/cgi-bin/carddisp.pl?gene=ARG2
ABCG5	ATP Binding Cassette Subfamily G Member 5	Protein Coding	44	GC02M043806	9.371479988	https://www.genecards.org/cgi-bin/carddisp.pl?gene=ABCG5
BCAT2	Branched Chain Amino Acid Transaminase 2	Protein Coding	44	GC19M048795	9.359711647	https://www.genecards.org/cgi-bin/carddisp.pl?gene=BCAT2
DBT	Dihydrolipoamide Branched Chain Transacylase E2	Protein Coding	41	GC01M100186	9.355205536	https://www.genecards.org/cgi-bin/carddisp.pl?gene=DBT
SHMT1	Serine Hydroxymethyltransferase 1	Protein Coding	44	GC17M025713	9.353272438	https://www.genecards.org/cgi-bin/carddisp.pl?gene=SHMT1
PLA2G7	Phospholipase A2 Group VII	Protein Coding	48	GC06M046704	9.352107048	https://www.genecards.org/cgi-bin/carddisp.pl?gene=PLA2G7
CYP7B1	Cytochrome P450 Family 7 Subfamily B Member 1	Protein Coding	45	GC08M064587	9.34687233	https://www.genecards.org/cgi-bin/carddisp.pl?gene=CYP7B1
BOLA3	BolA Family Member 3	Protein Coding	37	GC02M074136	9.337238312	https://www.genecards.org/cgi-bin/carddisp.pl?gene=BOLA3
CASP8	Caspase 8	Protein Coding	49	GC02P201233	9.333291054	https://www.genecards.org/cgi-bin/carddisp.pl?gene=CASP8
PPP1R3A	Protein Phosphatase 1 Regulatory Subunit 3A	Protein Coding	41	GC07M113876	9.310123444	https://www.genecards.org/cgi-bin/carddisp.pl?gene=PPP1R3A
MEN1	Menin 1	Protein Coding	44	GC11M064803	9.308171272	https://www.genecards.org/cgi-bin/carddisp.pl?gene=MEN1
GLB1	Galactosidase Beta 1	Protein Coding	47	GC03M032963	9.295028687	https://www.genecards.org/cgi-bin/carddisp.pl?gene=GLB1
AKR1B1	Aldo-Keto Reductase Family 1 Member B	Protein Coding	45	GC07M134442	9.291576385	https://www.genecards.org/cgi-bin/carddisp.pl?gene=AKR1B1
ABCG8	ATP Binding Cassette Subfamily G Member 8	Protein Coding	42	GC02P043828	9.280806541	https://www.genecards.org/cgi-bin/carddisp.pl?gene=ABCG8
GIP	Gastric Inhibitory Polypeptide	Protein Coding	38	GC17M048958	9.263999939	https://www.genecards.org/cgi-bin/carddisp.pl?gene=GIP
ALDH3A2	Aldehyde Dehydrogenase 3 Family Member A2	Protein Coding	44	GC17P019648	9.260561943	https://www.genecards.org/cgi-bin/carddisp.pl?gene=ALDH3A2
NDUFB11	NADH:Ubiquinone Oxidoreductase Subunit B11	Protein Coding	38	GC0XM047142	9.258370399	https://www.genecards.org/cgi-bin/carddisp.pl?gene=NDUFB11
ASAH1	N-Acylsphingosine Amidohydrolase 1	Protein Coding	45	GC08M018055	9.223506927	https://www.genecards.org/cgi-bin/carddisp.pl?gene=ASAH1
NDUFB10	NADH:Ubiquinone Oxidoreductase Subunit B10	Protein Coding	42	GC16P011690	9.211740494	https://www.genecards.org/cgi-bin/carddisp.pl?gene=NDUFB10
OXA1L	OXA1L Mitochondrial Inner Membrane Protein	Protein Coding	38	GC14P022766	9.204614639	https://www.genecards.org/cgi-bin/carddisp.pl?gene=OXA1L
ALDH9A1	Aldehyde Dehydrogenase 9 Family Member A1	Protein Coding	41	GC01M165679	9.201441765	https://www.genecards.org/cgi-bin/carddisp.pl?gene=ALDH9A1
LIAS	Lipoic Acid Synthetase	Protein Coding	42	GC04P039493	9.192184448	https://www.genecards.org/cgi-bin/carddisp.pl?gene=LIAS
PNLIP	Pancreatic Lipase	Protein Coding	47	GC10P116545	9.183804512	https://www.genecards.org/cgi-bin/carddisp.pl?gene=PNLIP
ODC1	Ornithine Decarboxylase 1	Protein Coding	46	GC02M010432	9.181690216	https://www.genecards.org/cgi-bin/carddisp.pl?gene=ODC1
SELE	Selectin E	Protein Coding	41	GC01M169722	9.181549072	https://www.genecards.org/cgi-bin/carddisp.pl?gene=SELE
SIRT6	Sirtuin 6	Protein Coding	43	GC19M004174	9.175959587	https://www.genecards.org/cgi-bin/carddisp.pl?gene=SIRT6
PKLR	Pyruvate Kinase L/R	Protein Coding	45	GC01M155289	9.173825264	https://www.genecards.org/cgi-bin/carddisp.pl?gene=PKLR
SCAP	SREBF Chaperone	Protein Coding	40	GC03M047413	9.169584274	https://www.genecards.org/cgi-bin/carddisp.pl?gene=SCAP
SCNN1A	Sodium Channel Epithelial 1 Subunit Alpha	Protein Coding	46	GC12M006346	9.166241646	https://www.genecards.org/cgi-bin/carddisp.pl?gene=SCNN1A
GNE	Glucosamine (UDP-N-Acetyl)-2-Epimerase/N-Acetylmannosamine Kinase	Protein Coding	42	GC09M036214	9.148547173	https://www.genecards.org/cgi-bin/carddisp.pl?gene=GNE
HGD	Homogentisate 1,2-Dioxygenase	Protein Coding	42	GC03M120628	9.142654419	https://www.genecards.org/cgi-bin/carddisp.pl?gene=HGD
CKB	Creatine Kinase B	Protein Coding	43	GC14M103519	9.140348434	https://www.genecards.org/cgi-bin/carddisp.pl?gene=CKB
APOA4	Apolipoprotein A4	Protein Coding	40	GC11M116820	9.136286736	https://www.genecards.org/cgi-bin/carddisp.pl?gene=APOA4
PRPS1	Phosphoribosyl Pyrophosphate Synthetase 1	Protein Coding	45	GC0XP107628	9.121632576	https://www.genecards.org/cgi-bin/carddisp.pl?gene=PRPS1
CHKA	Choline Kinase Alpha	Protein Coding	41	GC11M068052	9.121391296	https://www.genecards.org/cgi-bin/carddisp.pl?gene=CHKA
MDH2	Malate Dehydrogenase 2	Protein Coding	46	GC07P076048	9.120637894	https://www.genecards.org/cgi-bin/carddisp.pl?gene=MDH2
AGK	Acylglycerol Kinase	Protein Coding	40	GC07P141551	9.115128517	https://www.genecards.org/cgi-bin/carddisp.pl?gene=AGK
CEBPA	CCAAT Enhancer Binding Protein Alpha	Protein Coding	45	GC19M033299	9.114454269	https://www.genecards.org/cgi-bin/carddisp.pl?gene=CEBPA
ACOX1	Acyl-CoA Oxidase 1	Protein Coding	44	GC17M075941	9.105212212	https://www.genecards.org/cgi-bin/carddisp.pl?gene=ACOX1
SLC30A8	Solute Carrier Family 30 Member 8	Protein Coding	41	GC08P116950	9.104195595	https://www.genecards.org/cgi-bin/carddisp.pl?gene=SLC30A8
RXRA	Retinoid X Receptor Alpha	Protein Coding	47	GC09P134317	9.098947525	https://www.genecards.org/cgi-bin/carddisp.pl?gene=RXRA
GHSR	Growth Hormone Secretagogue Receptor	Protein Coding	45	GC03M172443	9.09249115	https://www.genecards.org/cgi-bin/carddisp.pl?gene=GHSR
AK2	Adenylate Kinase 2	Protein Coding	46	GC01M033007	9.082574844	https://www.genecards.org/cgi-bin/carddisp.pl?gene=AK2
TNFRSF11B	TNF Receptor Superfamily Member 11b	Protein Coding	46	GC08M118923	9.078072548	https://www.genecards.org/cgi-bin/carddisp.pl?gene=TNFRSF11B
LPA	Lipoprotein(A)	Protein Coding	40	GC06M160531	9.074371338	https://www.genecards.org/cgi-bin/carddisp.pl?gene=LPA
IBA57	Iron-Sulfur Cluster Assembly Factor IBA57	Protein Coding	34	GC01P228165	9.07124424	https://www.genecards.org/cgi-bin/carddisp.pl?gene=IBA57
ENO3	Enolase 3	Protein Coding	46	GC17P004948	9.069801331	https://www.genecards.org/cgi-bin/carddisp.pl?gene=ENO3
DGAT1	Diacylglycerol O-Acyltransferase 1	Protein Coding	46	GC08M144316	9.065894127	https://www.genecards.org/cgi-bin/carddisp.pl?gene=DGAT1
FABP5	Fatty Acid Binding Protein 5	Protein Coding	41	GC08P081282	9.064687729	https://www.genecards.org/cgi-bin/carddisp.pl?gene=FABP5
ABCG2	ATP Binding Cassette Subfamily G Member 2 (Junior Blood Group)	Protein Coding	48	GC04M088090	9.063407898	https://www.genecards.org/cgi-bin/carddisp.pl?gene=ABCG2
GFPT1	Glutamine--Fructose-6-Phosphate Transaminase 1	Protein Coding	44	GC02M069283	9.0626297	https://www.genecards.org/cgi-bin/carddisp.pl?gene=GFPT1
IFNG	Interferon Gamma	Protein Coding	46	GC12M068154	9.057340622	https://www.genecards.org/cgi-bin/carddisp.pl?gene=IFNG
MB	Myoglobin	Protein Coding	42	GC22M035606	9.054103851	https://www.genecards.org/cgi-bin/carddisp.pl?gene=MB
TFAM	Transcription Factor A, Mitochondrial	Protein Coding	42	GC10P058385	9.039649963	https://www.genecards.org/cgi-bin/carddisp.pl?gene=TFAM
CYP2R1	Cytochrome P450 Family 2 Subfamily R Member 1	Protein Coding	44	GC11M014877	9.035458565	https://www.genecards.org/cgi-bin/carddisp.pl?gene=CYP2R1
PGM1	Phosphoglucomutase 1	Protein Coding	46	GC01P063593	9.033366203	https://www.genecards.org/cgi-bin/carddisp.pl?gene=PGM1
UQCRC2	Ubiquinol-Cytochrome C Reductase Core Protein 2	Protein Coding	45	GC16P022240	9.026313782	https://www.genecards.org/cgi-bin/carddisp.pl?gene=UQCRC2
PEX5	Peroxisomal Biogenesis Factor 5	Protein Coding	42	GC12P021103	9.019007683	https://www.genecards.org/cgi-bin/carddisp.pl?gene=PEX5
PFKL	Phosphofructokinase, Liver Type	Protein Coding	44	GC21P044300	8.998039246	https://www.genecards.org/cgi-bin/carddisp.pl?gene=PFKL
PLA2G2A	Phospholipase A2 Group IIA	Protein Coding	45	GC01M019975	8.99079895	https://www.genecards.org/cgi-bin/carddisp.pl?gene=PLA2G2A
PRKN	Parkin RBR E3 Ubiquitin Protein Ligase	Protein Coding	37	GC06M161348	8.988028526	https://www.genecards.org/cgi-bin/carddisp.pl?gene=PRKN
SREBF2	Sterol Regulatory Element Binding Transcription Factor 2	Protein Coding	41	GC22P041833	8.9716959	https://www.genecards.org/cgi-bin/carddisp.pl?gene=SREBF2
FABP1	Fatty Acid Binding Protein 1	Protein Coding	42	GC02M088122	8.968606949	https://www.genecards.org/cgi-bin/carddisp.pl?gene=FABP1
NDUFC2	NADH:Ubiquinone Oxidoreductase Subunit C2	Protein Coding	40	GC11M078068	8.935853958	https://www.genecards.org/cgi-bin/carddisp.pl?gene=NDUFC2
ABCB11	ATP Binding Cassette Subfamily B Member 11	Protein Coding	46	GC02M168922	8.926466942	https://www.genecards.org/cgi-bin/carddisp.pl?gene=ABCB11
DHCR7	7-Dehydrocholesterol Reductase	Protein Coding	45	GC11M071428	8.920455933	https://www.genecards.org/cgi-bin/carddisp.pl?gene=DHCR7
OAT	Ornithine Aminotransferase	Protein Coding	46	GC10M124397	8.91932869	https://www.genecards.org/cgi-bin/carddisp.pl?gene=OAT
TCN2	Transcobalamin 2	Protein Coding	42	GC22P036867	8.916565895	https://www.genecards.org/cgi-bin/carddisp.pl?gene=TCN2
UMPS	Uridine Monophosphate Synthetase	Protein Coding	44	GC03P124730	8.914814949	https://www.genecards.org/cgi-bin/carddisp.pl?gene=UMPS
ABCC1	ATP Binding Cassette Subfamily C Member 1	Protein Coding	47	GC16P015949	8.901162148	https://www.genecards.org/cgi-bin/carddisp.pl?gene=ABCC1
NGLY1	N-Glycanase 1	Protein Coding	42	GC03M025718	8.899652481	https://www.genecards.org/cgi-bin/carddisp.pl?gene=NGLY1
NDUFB9	NADH:Ubiquinone Oxidoreductase Subunit B9	Protein Coding	43	GC08P124539	8.886537552	https://www.genecards.org/cgi-bin/carddisp.pl?gene=NDUFB9
CTNS	Cystinosin, Lysosomal Cystine Transporter	Protein Coding	44	GC17P003636	8.882720947	https://www.genecards.org/cgi-bin/carddisp.pl?gene=CTNS
GPX1	Glutathione Peroxidase 1	Protein Coding	45	GC03M051185	8.877532959	https://www.genecards.org/cgi-bin/carddisp.pl?gene=GPX1
CRAT	Carnitine O-Acetyltransferase	Protein Coding	44	GC09M129094	8.876335144	https://www.genecards.org/cgi-bin/carddisp.pl?gene=CRAT
SLC2A3	Solute Carrier Family 2 Member 3	Protein Coding	46	GC12M007919	8.87627697	https://www.genecards.org/cgi-bin/carddisp.pl?gene=SLC2A3
BCL2	BCL2 Apoptosis Regulator	Protein Coding	48	GC18M063123	8.873081207	https://www.genecards.org/cgi-bin/carddisp.pl?gene=BCL2
COX8A	Cytochrome C Oxidase Subunit 8A	Protein Coding	39	GC11P064049	8.871606827	https://www.genecards.org/cgi-bin/carddisp.pl?gene=COX8A
FTH1	Ferritin Heavy Chain 1	Protein Coding	48	GC11M061959	8.862098694	https://www.genecards.org/cgi-bin/carddisp.pl?gene=FTH1
GM2A	Ganglioside GM2 Activator	Protein Coding	41	GC05P151212	8.860134125	https://www.genecards.org/cgi-bin/carddisp.pl?gene=GM2A
SIRT2	Sirtuin 2	Protein Coding	46	GC19M038878	8.841374397	https://www.genecards.org/cgi-bin/carddisp.pl?gene=SIRT2
NDUFAF2	NADH:Ubiquinone Oxidoreductase Complex Assembly Factor 2	Protein Coding	38	GC05P060945	8.834733009	https://www.genecards.org/cgi-bin/carddisp.pl?gene=NDUFAF2
CBLIF	Cobalamin Binding Intrinsic Factor	Protein Coding	33	GC11M059829	8.829487801	https://www.genecards.org/cgi-bin/carddisp.pl?gene=CBLIF
TSPO	Translocator Protein	Protein Coding	43	GC22P043151	8.81970787	https://www.genecards.org/cgi-bin/carddisp.pl?gene=TSPO
ARNTL	Aryl Hydrocarbon Receptor Nuclear Translocator Like	Protein Coding	40	GC11P013276	8.81908226	https://www.genecards.org/cgi-bin/carddisp.pl?gene=ARNTL
CYP26A1	Cytochrome P450 Family 26 Subfamily A Member 1	Protein Coding	43	GC10P093073	8.81023407	https://www.genecards.org/cgi-bin/carddisp.pl?gene=CYP26A1
SLC6A4	Solute Carrier Family 6 Member 4	Protein Coding	46	GC17M030194	8.779397011	https://www.genecards.org/cgi-bin/carddisp.pl?gene=SLC6A4
GNA11	G Protein Subunit Alpha 11	Protein Coding	46	GC19P003094	8.769252777	https://www.genecards.org/cgi-bin/carddisp.pl?gene=GNA11
DNAH8	Dynein Axonemal Heavy Chain 8	Protein Coding	37	GC06P083874	8.755867958	https://www.genecards.org/cgi-bin/carddisp.pl?gene=DNAH8
SHMT2	Serine Hydroxymethyltransferase 2	Protein Coding	44	GC12P057229	8.750831604	https://www.genecards.org/cgi-bin/carddisp.pl?gene=SHMT2
GAREM2	GRB2 Associated Regulator Of MAPK1 Subtype 2	Protein Coding	25	GC02P026202	8.750479698	https://www.genecards.org/cgi-bin/carddisp.pl?gene=GAREM2
SCNN1B	Sodium Channel Epithelial 1 Subunit Beta	Protein Coding	48	GC16P023278	8.745203972	https://www.genecards.org/cgi-bin/carddisp.pl?gene=SCNN1B
CCND1	Cyclin D1	Protein Coding	49	GC11P069641	8.744153023	https://www.genecards.org/cgi-bin/carddisp.pl?gene=CCND1
DAO	D-Amino Acid Oxidase	Protein Coding	44	GC12P108859	8.728464127	https://www.genecards.org/cgi-bin/carddisp.pl?gene=DAO
SDC3	Syndecan 3	Protein Coding	41	GC01M030869	8.728069305	https://www.genecards.org/cgi-bin/carddisp.pl?gene=SDC3
DVL2	Dishevelled Segment Polarity Protein 2	Protein Coding	44	GC17M007225	8.721141815	https://www.genecards.org/cgi-bin/carddisp.pl?gene=DVL2
NDUFAF1	NADH:Ubiquinone Oxidoreductase Complex Assembly Factor 1	Protein Coding	40	GC15M041387	8.715234756	https://www.genecards.org/cgi-bin/carddisp.pl?gene=NDUFAF1
APC	APC Regulator Of WNT Signaling Pathway	Protein Coding	46	GC05P112707	8.709377289	https://www.genecards.org/cgi-bin/carddisp.pl?gene=APC
HTR2A	5-Hydroxytryptamine Receptor 2A	Protein Coding	46	GC13M046831	8.689645767	https://www.genecards.org/cgi-bin/carddisp.pl?gene=HTR2A
GNB3	G Protein Subunit Beta 3	Protein Coding	45	GC12P006839	8.686219215	https://www.genecards.org/cgi-bin/carddisp.pl?gene=GNB3
ALDH1A1	Aldehyde Dehydrogenase 1 Family Member A1	Protein Coding	45	GC09M072900	8.678888321	https://www.genecards.org/cgi-bin/carddisp.pl?gene=ALDH1A1
AGT	Angiotensinogen	Protein Coding	47	GC01M230702	8.674969673	https://www.genecards.org/cgi-bin/carddisp.pl?gene=AGT
SERPINA3	Serpin Family A Member 3	Protein Coding	42	GC14P094612	8.670557976	https://www.genecards.org/cgi-bin/carddisp.pl?gene=SERPINA3
VCP	Valosin Containing Protein	Protein Coding	48	GC09M035056	8.668351173	https://www.genecards.org/cgi-bin/carddisp.pl?gene=VCP
SCNN1G	Sodium Channel Epithelial 1 Subunit Gamma	Protein Coding	46	GC16P023182	8.661935806	https://www.genecards.org/cgi-bin/carddisp.pl?gene=SCNN1G
HNF1B	HNF1 Homeobox B	Protein Coding	41	GC17M037686	8.659793854	https://www.genecards.org/cgi-bin/carddisp.pl?gene=HNF1B
H2AC18	H2A Clustered Histone 18	Protein Coding	26	GC01M152015	8.659137726	https://www.genecards.org/cgi-bin/carddisp.pl?gene=H2AC18
SLC52A2	Solute Carrier Family 52 Member 2	Protein Coding	37	GC08P144333	8.648057938	https://www.genecards.org/cgi-bin/carddisp.pl?gene=SLC52A2
PTS	6-Pyruvoyltetrahydropterin Synthase	Protein Coding	44	GC11P112226	8.635147095	https://www.genecards.org/cgi-bin/carddisp.pl?gene=PTS
EPO	Erythropoietin	Protein Coding	40	GC07P100720	8.634524345	https://www.genecards.org/cgi-bin/carddisp.pl?gene=EPO
MMP1	Matrix Metallopeptidase 1	Protein Coding	49	GC11M102810	8.633802414	https://www.genecards.org/cgi-bin/carddisp.pl?gene=MMP1
PLA2G4A	Phospholipase A2 Group IVA	Protein Coding	47	GC01P186798	8.611857414	https://www.genecards.org/cgi-bin/carddisp.pl?gene=PLA2G4A
SLC25A42	Solute Carrier Family 25 Member 42	Protein Coding	38	GC19P019063	8.608263969	https://www.genecards.org/cgi-bin/carddisp.pl?gene=SLC25A42
TIMMDC1	Translocase Of Inner Mitochondrial Membrane Domain Containing 1	Protein Coding	36	GC03P119498	8.584161758	https://www.genecards.org/cgi-bin/carddisp.pl?gene=TIMMDC1
AKR1C2	Aldo-Keto Reductase Family 1 Member C2	Protein Coding	44	GC10M004987	8.577811241	https://www.genecards.org/cgi-bin/carddisp.pl?gene=AKR1C2
UGT2B7	UDP Glucuronosyltransferase Family 2 Member B7	Protein Coding	43	GC04P069051	8.576927185	https://www.genecards.org/cgi-bin/carddisp.pl?gene=UGT2B7
ATIC	5-Aminoimidazole-4-Carboxamide Ribonucleotide Formyltransferase/IMP Cyclohydrolase	Protein Coding	44	GC02P215311	8.569124222	https://www.genecards.org/cgi-bin/carddisp.pl?gene=ATIC
DECR1	2,4-Dienoyl-CoA Reductase 1	Protein Coding	40	GC08P090001	8.561644554	https://www.genecards.org/cgi-bin/carddisp.pl?gene=DECR1
PTPN11	Protein Tyrosine Phosphatase Non-Receptor Type 11	Protein Coding	50	GC12P112418	8.554480553	https://www.genecards.org/cgi-bin/carddisp.pl?gene=PTPN11
NADK2	NAD Kinase 2, Mitochondrial	Protein Coding	37	GC05M036194	8.55274868	https://www.genecards.org/cgi-bin/carddisp.pl?gene=NADK2
ATP6V0A4	ATPase H+ Transporting V0 Subunit A4	Protein Coding	42	GC07M138710	8.545454025	https://www.genecards.org/cgi-bin/carddisp.pl?gene=ATP6V0A4
GCSH	Glycine Cleavage System Protein H	Protein Coding	42	GC16M081081	8.522480011	https://www.genecards.org/cgi-bin/carddisp.pl?gene=GCSH
VLDLR	Very Low Density Lipoprotein Receptor	Protein Coding	46	GC09P002611	8.508644104	https://www.genecards.org/cgi-bin/carddisp.pl?gene=VLDLR
GFM2	GTP Dependent Ribosome Recycling Factor Mitochondrial 2	Protein Coding	40	GC05M074721	8.486492157	https://www.genecards.org/cgi-bin/carddisp.pl?gene=GFM2
SLC30A10	Solute Carrier Family 30 Member 10	Protein Coding	41	GC01M219685	8.47224617	https://www.genecards.org/cgi-bin/carddisp.pl?gene=SLC30A10
CPT1B	Carnitine Palmitoyltransferase 1B	Protein Coding	43	GC22M057738	8.469718933	https://www.genecards.org/cgi-bin/carddisp.pl?gene=CPT1B
NOS1	Nitric Oxide Synthase 1	Protein Coding	48	GC12M117208	8.460217476	https://www.genecards.org/cgi-bin/carddisp.pl?gene=NOS1
IDH1	Isocitrate Dehydrogenase (NADP(+)) 1	Protein Coding	50	GC02M208236	8.431714058	https://www.genecards.org/cgi-bin/carddisp.pl?gene=IDH1
EGFR	Epidermal Growth Factor Receptor	Protein Coding	51	GC07P055019	8.42540741	https://www.genecards.org/cgi-bin/carddisp.pl?gene=EGFR
MAOB	Monoamine Oxidase B	Protein Coding	42	GC0XM043766	8.424708366	https://www.genecards.org/cgi-bin/carddisp.pl?gene=MAOB
MAPT	Microtubule Associated Protein Tau	Protein Coding	48	GC17P045894	8.423238754	https://www.genecards.org/cgi-bin/carddisp.pl?gene=MAPT
NDUFV2	NADH:Ubiquinone Oxidoreductase Core Subunit V2	Protein Coding	42	GC18P009092	8.416986465	https://www.genecards.org/cgi-bin/carddisp.pl?gene=NDUFV2
SLC52A1	Solute Carrier Family 52 Member 1	Protein Coding	38	GC17M005032	8.411615372	https://www.genecards.org/cgi-bin/carddisp.pl?gene=SLC52A1
SLC39A14	Solute Carrier Family 39 Member 14	Protein Coding	42	GC08P022367	8.39736557	https://www.genecards.org/cgi-bin/carddisp.pl?gene=SLC39A14
LIPA	Lipase A, Lysosomal Acid Type	Protein Coding	47	GC10M089213	8.394989014	https://www.genecards.org/cgi-bin/carddisp.pl?gene=LIPA
TSHR	Thyroid Stimulating Hormone Receptor	Protein Coding	45	GC14P080954	8.388375282	https://www.genecards.org/cgi-bin/carddisp.pl?gene=TSHR
IREB2	Iron Responsive Element Binding Protein 2	Protein Coding	43	GC15P078437	8.381484032	https://www.genecards.org/cgi-bin/carddisp.pl?gene=IREB2
PDHX	Pyruvate Dehydrogenase Complex Component X	Protein Coding	45	GC11P034894	8.380958557	https://www.genecards.org/cgi-bin/carddisp.pl?gene=PDHX
FAS	Fas Cell Surface Death Receptor	Protein Coding	48	GC10P092502	8.368881226	https://www.genecards.org/cgi-bin/carddisp.pl?gene=FAS
GNMT	Glycine N-Methyltransferase	Protein Coding	44	GC06P042960	8.360554695	https://www.genecards.org/cgi-bin/carddisp.pl?gene=GNMT
HEXB	Hexosaminidase Subunit Beta	Protein Coding	47	GC05P074640	8.35835743	https://www.genecards.org/cgi-bin/carddisp.pl?gene=HEXB
TUFM	Tu Translation Elongation Factor, Mitochondrial	Protein Coding	45	GC16M036978	8.349582672	https://www.genecards.org/cgi-bin/carddisp.pl?gene=TUFM
MAPK14	Mitogen-Activated Protein Kinase 14	Protein Coding	49	GC06P083841	8.3491745	https://www.genecards.org/cgi-bin/carddisp.pl?gene=MAPK14
IL6R	Interleukin 6 Receptor	Protein Coding	46	GC01P154405	8.347599983	https://www.genecards.org/cgi-bin/carddisp.pl?gene=IL6R
PYGL	Glycogen Phosphorylase L	Protein Coding	45	GC14M050857	8.347267151	https://www.genecards.org/cgi-bin/carddisp.pl?gene=PYGL
FAAH	Fatty Acid Amide Hydrolase	Protein Coding	46	GC01P046394	8.345728874	https://www.genecards.org/cgi-bin/carddisp.pl?gene=FAAH
PEPD	Peptidase D	Protein Coding	44	GC19M033386	8.342871666	https://www.genecards.org/cgi-bin/carddisp.pl?gene=PEPD
AOX1	Aldehyde Oxidase 1	Protein Coding	44	GC02P200585	8.340080261	https://www.genecards.org/cgi-bin/carddisp.pl?gene=AOX1
GPBAR1	G Protein-Coupled Bile Acid Receptor 1	Protein Coding	39	GC02P218259	8.33228302	https://www.genecards.org/cgi-bin/carddisp.pl?gene=GPBAR1
BMP6	Bone Morphogenetic Protein 6	Protein Coding	42	GC06P007726	8.309152603	https://www.genecards.org/cgi-bin/carddisp.pl?gene=BMP6
ACO2	Aconitase 2	Protein Coding	45	GC22P041559	8.303841591	https://www.genecards.org/cgi-bin/carddisp.pl?gene=ACO2
UROC1	Urocanate Hydratase 1	Protein Coding	38	GC03M126481	8.296509743	https://www.genecards.org/cgi-bin/carddisp.pl?gene=UROC1
NDUFAF4	NADH:Ubiquinone Oxidoreductase Complex Assembly Factor 4	Protein Coding	41	GC06M096889	8.291330338	https://www.genecards.org/cgi-bin/carddisp.pl?gene=NDUFAF4
GCLC	Glutamate-Cysteine Ligase Catalytic Subunit	Protein Coding	43	GC06M053497	8.28218174	https://www.genecards.org/cgi-bin/carddisp.pl?gene=GCLC
UGT1A5	UDP Glucuronosyltransferase Family 1 Member A5	Protein Coding	34	GC02P233712	8.27235508	https://www.genecards.org/cgi-bin/carddisp.pl?gene=UGT1A5
L2HGDH	L-2-Hydroxyglutarate Dehydrogenase	Protein Coding	39	GC14M050237	8.270446777	https://www.genecards.org/cgi-bin/carddisp.pl?gene=L2HGDH
TBC1D4	TBC1 Domain Family Member 4	Protein Coding	42	GC13M075284	8.269572258	https://www.genecards.org/cgi-bin/carddisp.pl?gene=TBC1D4
IGFBP2	Insulin Like Growth Factor Binding Protein 2	Protein Coding	42	GC02P216632	8.254016876	https://www.genecards.org/cgi-bin/carddisp.pl?gene=IGFBP2
OPLAH	5-Oxoprolinase, ATP-Hydrolysing	Protein Coding	41	GC08M144191	8.247740746	https://www.genecards.org/cgi-bin/carddisp.pl?gene=OPLAH
CAD	Carbamoyl-Phosphate Synthetase 2, Aspartate Transcarbamylase, And Dihydroorotase	Protein Coding	48	GC02P027217	8.246608734	https://www.genecards.org/cgi-bin/carddisp.pl?gene=CAD
AKR1D1	Aldo-Keto Reductase Family 1 Member D1	Protein Coding	44	GC07P138005	8.244307518	https://www.genecards.org/cgi-bin/carddisp.pl?gene=AKR1D1
STS	Steroid Sulfatase	Protein Coding	45	GC0XP007146	8.236083984	https://www.genecards.org/cgi-bin/carddisp.pl?gene=STS
PLA2G6	Phospholipase A2 Group VI	Protein Coding	46	GC22M058815	8.216471672	https://www.genecards.org/cgi-bin/carddisp.pl?gene=PLA2G6
NSDHL	NAD(P) Dependent Steroid Dehydrogenase-Like	Protein Coding	42	GC0XP152830	8.199942589	https://www.genecards.org/cgi-bin/carddisp.pl?gene=NSDHL
GPD2	Glycerol-3-Phosphate Dehydrogenase 2	Protein Coding	45	GC02P156401	8.199022293	https://www.genecards.org/cgi-bin/carddisp.pl?gene=GPD2
CREB1	CAMP Responsive Element Binding Protein 1	Protein Coding	47	GC02P207529	8.195785522	https://www.genecards.org/cgi-bin/carddisp.pl?gene=CREB1
FFAR4	Free Fatty Acid Receptor 4	Protein Coding	38	GC10P093566	8.178882599	https://www.genecards.org/cgi-bin/carddisp.pl?gene=FFAR4
NDUFS6	NADH:Ubiquinone Oxidoreductase Subunit S6	Protein Coding	42	GC05P001801	8.170601845	https://www.genecards.org/cgi-bin/carddisp.pl?gene=NDUFS6
SORD	Sorbitol Dehydrogenase	Protein Coding	44	GC15P045023	8.170179367	https://www.genecards.org/cgi-bin/carddisp.pl?gene=SORD
PON2	Paraoxonase 2	Protein Coding	43	GC07M095404	8.159098625	https://www.genecards.org/cgi-bin/carddisp.pl?gene=PON2
AASS	Aminoadipate-Semialdehyde Synthase	Protein Coding	42	GC07M122073	8.147410393	https://www.genecards.org/cgi-bin/carddisp.pl?gene=AASS
PPOX	Protoporphyrinogen Oxidase	Protein Coding	42	GC01P161343	8.146848679	https://www.genecards.org/cgi-bin/carddisp.pl?gene=PPOX
AMACR	Alpha-Methylacyl-CoA Racemase	Protein Coding	45	GC05M033986	8.136844635	https://www.genecards.org/cgi-bin/carddisp.pl?gene=AMACR
PCSK1	Proprotein Convertase Subtilisin/Kexin Type 1	Protein Coding	48	GC05M096391	8.117465973	https://www.genecards.org/cgi-bin/carddisp.pl?gene=PCSK1
CYP2J2	Cytochrome P450 Family 2 Subfamily J Member 2	Protein Coding	43	GC01M059893	8.104782104	https://www.genecards.org/cgi-bin/carddisp.pl?gene=CYP2J2
CLCNKA	Chloride Voltage-Gated Channel Ka	Protein Coding	39	GC01P016018	8.099254608	https://www.genecards.org/cgi-bin/carddisp.pl?gene=CLCNKA
SRC	SRC Proto-Oncogene, Non-Receptor Tyrosine Kinase	Protein Coding	49	GC20P037344	8.097496986	https://www.genecards.org/cgi-bin/carddisp.pl?gene=SRC
TPH2	Tryptophan Hydroxylase 2	Protein Coding	45	GC12P071938	8.094407082	https://www.genecards.org/cgi-bin/carddisp.pl?gene=TPH2
EP300	E1A Binding Protein P300	Protein Coding	49	GC22P041091	8.091457367	https://www.genecards.org/cgi-bin/carddisp.pl?gene=EP300
FBXL4	F-Box And Leucine Rich Repeat Protein 4	Protein Coding	38	GC06M098868	8.08855629	https://www.genecards.org/cgi-bin/carddisp.pl?gene=FBXL4
MTFMT	Mitochondrial Methionyl-TRNA Formyltransferase	Protein Coding	40	GC15M065001	8.087398529	https://www.genecards.org/cgi-bin/carddisp.pl?gene=MTFMT
MAPK1	Mitogen-Activated Protein Kinase 1	Protein Coding	49	GC22M021759	8.075255394	https://www.genecards.org/cgi-bin/carddisp.pl?gene=MAPK1
FNDC5	Fibronectin Type III Domain Containing 5	Protein Coding	33	GC01M033185	8.072551727	https://www.genecards.org/cgi-bin/carddisp.pl?gene=FNDC5
MCOLN1	Mucolipin TRP Cation Channel 1	Protein Coding	41	GC19P007523	8.058800697	https://www.genecards.org/cgi-bin/carddisp.pl?gene=MCOLN1
NTS	Neurotensin	Protein Coding	40	GC12P085876	8.056377411	https://www.genecards.org/cgi-bin/carddisp.pl?gene=NTS
PFKFB3	6-Phosphofructo-2-Kinase/Fructose-2,6-Biphosphatase 3	Protein Coding	43	GC10P006144	8.054619789	https://www.genecards.org/cgi-bin/carddisp.pl?gene=PFKFB3
NCOA1	Nuclear Receptor Coactivator 1	Protein Coding	44	GC02P024492	8.050914764	https://www.genecards.org/cgi-bin/carddisp.pl?gene=NCOA1
LCT	Lactase	Protein Coding	41	GC02M135787	8.032272339	https://www.genecards.org/cgi-bin/carddisp.pl?gene=LCT
FTL	Ferritin Light Chain	Protein Coding	45	GC19P048965	8.020103455	https://www.genecards.org/cgi-bin/carddisp.pl?gene=FTL
GALNT3	Polypeptide N-Acetylgalactosaminyltransferase 3	Protein Coding	44	GC02M165747	8.019806862	https://www.genecards.org/cgi-bin/carddisp.pl?gene=GALNT3
NUBPL	NUBP Iron-Sulfur Cluster Assembly Factor, Mitochondrial	Protein Coding	40	GC14P031489	8.013151169	https://www.genecards.org/cgi-bin/carddisp.pl?gene=NUBPL
GPLD1	Glycosylphosphatidylinositol Specific Phospholipase D1	Protein Coding	42	GC06M024494	8.005558968	https://www.genecards.org/cgi-bin/carddisp.pl?gene=GPLD1
GALNS	Galactosamine (N-Acetyl)-6-Sulfatase	Protein Coding	46	GC16M088813	8.004019737	https://www.genecards.org/cgi-bin/carddisp.pl?gene=GALNS
HMGA1	High Mobility Group AT-Hook 1	Protein Coding	44	GC06P083808	7.993675232	https://www.genecards.org/cgi-bin/carddisp.pl?gene=HMGA1
LDHB	Lactate Dehydrogenase B	Protein Coding	45	GC12M021635	7.985061646	https://www.genecards.org/cgi-bin/carddisp.pl?gene=LDHB
ISCA1	Iron-Sulfur Cluster Assembly 1	Protein Coding	38	GC09M086264	7.98093605	https://www.genecards.org/cgi-bin/carddisp.pl?gene=ISCA1
SDHAF1	Succinate Dehydrogenase Complex Assembly Factor 1	Protein Coding	34	GC19P035995	7.960211277	https://www.genecards.org/cgi-bin/carddisp.pl?gene=SDHAF1
TRMT10C	TRNA Methyltransferase 10C, Mitochondrial RNase P Subunit	Protein Coding	34	GC03P101561	7.956589699	https://www.genecards.org/cgi-bin/carddisp.pl?gene=TRMT10C
CKM	Creatine Kinase, M-Type	Protein Coding	42	GC19M045306	7.941625118	https://www.genecards.org/cgi-bin/carddisp.pl?gene=CKM
FASTKD2	FAST Kinase Domains 2	Protein Coding	38	GC02P206766	7.939516068	https://www.genecards.org/cgi-bin/carddisp.pl?gene=FASTKD2
GPI	Glucose-6-Phosphate Isomerase	Protein Coding	46	GC19P034359	7.937430382	https://www.genecards.org/cgi-bin/carddisp.pl?gene=GPI
ABHD5	Abhydrolase Domain Containing 5, Lysophosphatidic Acid Acyltransferase	Protein Coding	43	GC03P043707	7.934018135	https://www.genecards.org/cgi-bin/carddisp.pl?gene=ABHD5
DBH	Dopamine Beta-Hydroxylase	Protein Coding	49	GC09P133636	7.92909193	https://www.genecards.org/cgi-bin/carddisp.pl?gene=DBH
EDN1	Endothelin 1	Protein Coding	46	GC06P012256	7.919995308	https://www.genecards.org/cgi-bin/carddisp.pl?gene=EDN1
NNMT	Nicotinamide N-Methyltransferase	Protein Coding	42	GC11P114257	7.91869545	https://www.genecards.org/cgi-bin/carddisp.pl?gene=NNMT
FGFR3	Fibroblast Growth Factor Receptor 3	Protein Coding	52	GC04P001795	7.914902687	https://www.genecards.org/cgi-bin/carddisp.pl?gene=FGFR3
PHGDH	Phosphoglycerate Dehydrogenase	Protein Coding	48	GC01P119660	7.900589943	https://www.genecards.org/cgi-bin/carddisp.pl?gene=PHGDH
KCNJ5	Potassium Inwardly Rectifying Channel Subfamily J Member 5	Protein Coding	45	GC11P128891	7.897981644	https://www.genecards.org/cgi-bin/carddisp.pl?gene=KCNJ5
HOGA1	4-Hydroxy-2-Oxoglutarate Aldolase 1	Protein Coding	37	GC10P097586	7.892419815	https://www.genecards.org/cgi-bin/carddisp.pl?gene=HOGA1
LBR	Lamin B Receptor	Protein Coding	45	GC01M225401	7.892393112	https://www.genecards.org/cgi-bin/carddisp.pl?gene=LBR
GFM1	G Elongation Factor Mitochondrial 1	Protein Coding	44	GC03P158644	7.891082287	https://www.genecards.org/cgi-bin/carddisp.pl?gene=GFM1
STXBP1	Syntaxin Binding Protein 1	Protein Coding	47	GC09P127590	7.883004665	https://www.genecards.org/cgi-bin/carddisp.pl?gene=STXBP1
ERBB2	Erb-B2 Receptor Tyrosine Kinase 2	Protein Coding	52	GC17P039687	7.882279396	https://www.genecards.org/cgi-bin/carddisp.pl?gene=ERBB2
MRPS22	Mitochondrial Ribosomal Protein S22	Protein Coding	41	GC03P139005	7.865782738	https://www.genecards.org/cgi-bin/carddisp.pl?gene=MRPS22
SLC5A6	Solute Carrier Family 5 Member 6	Protein Coding	44	GC02M027201	7.86501646	https://www.genecards.org/cgi-bin/carddisp.pl?gene=SLC5A6
ADH1C	Alcohol Dehydrogenase 1C (Class I), Gamma Polypeptide	Protein Coding	40	GC04M099336	7.853216648	https://www.genecards.org/cgi-bin/carddisp.pl?gene=ADH1C
LIPT1	Lipoyltransferase 1	Protein Coding	40	GC02P099194	7.842509747	https://www.genecards.org/cgi-bin/carddisp.pl?gene=LIPT1
RPIA	Ribose 5-Phosphate Isomerase A	Protein Coding	41	GC02P088691	7.841384411	https://www.genecards.org/cgi-bin/carddisp.pl?gene=RPIA
IARS2	Isoleucyl-TRNA Synthetase 2, Mitochondrial	Protein Coding	40	GC01P220094	7.840200424	https://www.genecards.org/cgi-bin/carddisp.pl?gene=IARS2
ANGPTL8	Angiopoietin Like 8	Protein Coding	25	GC19P011238	7.826394558	https://www.genecards.org/cgi-bin/carddisp.pl?gene=ANGPTL8
TACO1	Translational Activator Of Cytochrome C Oxidase I	Protein Coding	39	GC17P063600	7.809971333	https://www.genecards.org/cgi-bin/carddisp.pl?gene=TACO1
FBP2	Fructose-Bisphosphatase 2	Protein Coding	41	GC09M094558	7.781670094	https://www.genecards.org/cgi-bin/carddisp.pl?gene=FBP2
DIO2	Iodothyronine Deiodinase 2	Protein Coding	40	GC14M080197	7.771590233	https://www.genecards.org/cgi-bin/carddisp.pl?gene=DIO2
CYP4A11	Cytochrome P450 Family 4 Subfamily A Member 11	Protein Coding	42	GC01M046929	7.767424583	https://www.genecards.org/cgi-bin/carddisp.pl?gene=CYP4A11
LRP1	LDL Receptor Related Protein 1	Protein Coding	46	GC12P057128	7.767310143	https://www.genecards.org/cgi-bin/carddisp.pl?gene=LRP1
TARDBP	TAR DNA Binding Protein	Protein Coding	45	GC01P011013	7.765574455	https://www.genecards.org/cgi-bin/carddisp.pl?gene=TARDBP
TIGAR	TP53 Induced Glycolysis Regulatory Phosphatase	Protein Coding	36	GC12P021012	7.76448822	https://www.genecards.org/cgi-bin/carddisp.pl?gene=TIGAR
HSD3B2	Hydroxy-Delta-5-Steroid Dehydrogenase, 3 Beta- And Steroid Delta-Isomerase 2	Protein Coding	45	GC01P119414	7.764405251	https://www.genecards.org/cgi-bin/carddisp.pl?gene=HSD3B2
TTN	Titin	Protein Coding	45	GC02M178525	7.760801315	https://www.genecards.org/cgi-bin/carddisp.pl?gene=TTN
DCXR	Dicarbonyl And L-Xylulose Reductase	Protein Coding	42	GC17M082036	7.759094238	https://www.genecards.org/cgi-bin/carddisp.pl?gene=DCXR
MOCS1	Molybdenum Cofactor Synthesis 1	Protein Coding	40	GC06M039899	7.756618023	https://www.genecards.org/cgi-bin/carddisp.pl?gene=MOCS1
PGAM2	Phosphoglycerate Mutase 2	Protein Coding	42	GC07M044062	7.749308586	https://www.genecards.org/cgi-bin/carddisp.pl?gene=PGAM2
SUCLA2	Succinate-CoA Ligase ADP-Forming Subunit Beta	Protein Coding	45	GC13M047745	7.748276711	https://www.genecards.org/cgi-bin/carddisp.pl?gene=SUCLA2
GALC	Galactosylceramidase	Protein Coding	44	GC14M087837	7.742622375	https://www.genecards.org/cgi-bin/carddisp.pl?gene=GALC
CYB5A	Cytochrome B5 Type A	Protein Coding	42	GC18M074250	7.733773232	https://www.genecards.org/cgi-bin/carddisp.pl?gene=CYB5A
APOC2	Apolipoprotein C2	Protein Coding	42	GC19P066883	7.728337288	https://www.genecards.org/cgi-bin/carddisp.pl?gene=APOC2
AGTR1	Angiotensin II Receptor Type 1	Protein Coding	48	GC03P148697	7.718768597	https://www.genecards.org/cgi-bin/carddisp.pl?gene=AGTR1
SLC3A1	Solute Carrier Family 3 Member 1	Protein Coding	46	GC02P044275	7.716194153	https://www.genecards.org/cgi-bin/carddisp.pl?gene=SLC3A1
DNMT1	DNA Methyltransferase 1	Protein Coding	49	GC19M010133	7.710163116	https://www.genecards.org/cgi-bin/carddisp.pl?gene=DNMT1
CTSD	Cathepsin D	Protein Coding	50	GC11M001752	7.705854416	https://www.genecards.org/cgi-bin/carddisp.pl?gene=CTSD
HNRNPA1	Heterogeneous Nuclear Ribonucleoprotein A1	Protein Coding	44	GC12P054280	7.698651791	https://www.genecards.org/cgi-bin/carddisp.pl?gene=HNRNPA1
CLPX	Caseinolytic Mitochondrial Matrix Peptidase Chaperone Subunit X	Protein Coding	40	GC15M065148	7.688806057	https://www.genecards.org/cgi-bin/carddisp.pl?gene=CLPX
NUDC	Nuclear Distribution C, Dynein Complex Regulator	Protein Coding	41	GC01P027742	7.687907219	https://www.genecards.org/cgi-bin/carddisp.pl?gene=NUDC
KCNJ10	Potassium Inwardly Rectifying Channel Subfamily J Member 10	Protein Coding	44	GC01M159998	7.676925659	https://www.genecards.org/cgi-bin/carddisp.pl?gene=KCNJ10
UQCRB	Ubiquinol-Cytochrome C Reductase Binding Protein	Protein Coding	42	GC08M096225	7.665573597	https://www.genecards.org/cgi-bin/carddisp.pl?gene=UQCRB
IL18	Interleukin 18	Protein Coding	41	GC11M112143	7.663354397	https://www.genecards.org/cgi-bin/carddisp.pl?gene=IL18
MAPK8	Mitogen-Activated Protein Kinase 8	Protein Coding	47	GC10P048306	7.660674095	https://www.genecards.org/cgi-bin/carddisp.pl?gene=MAPK8
CRYAA	Crystallin Alpha A	Protein Coding	44	GC21P043169	7.655865669	https://www.genecards.org/cgi-bin/carddisp.pl?gene=CRYAA
NPC1L1	NPC1 Like Intracellular Cholesterol Transporter 1	Protein Coding	42	GC07M044512	7.654666901	https://www.genecards.org/cgi-bin/carddisp.pl?gene=NPC1L1
ALPP	Alkaline Phosphatase, Placental	Protein Coding	44	GC02P232378	7.64288187	https://www.genecards.org/cgi-bin/carddisp.pl?gene=ALPP
WNK1	WNK Lysine Deficient Protein Kinase 1	Protein Coding	46	GC12P000733	7.639438629	https://www.genecards.org/cgi-bin/carddisp.pl?gene=WNK1
MYH7	Myosin Heavy Chain 7	Protein Coding	46	GC14M023412	7.631481171	https://www.genecards.org/cgi-bin/carddisp.pl?gene=MYH7
CYP11B1	Cytochrome P450 Family 11 Subfamily B Member 1	Protein Coding	46	GC08M142872	7.628548622	https://www.genecards.org/cgi-bin/carddisp.pl?gene=CYP11B1
PSEN1	Presenilin 1	Protein Coding	50	GC14P073136	7.628198624	https://www.genecards.org/cgi-bin/carddisp.pl?gene=PSEN1
CKMT1A	Creatine Kinase, Mitochondrial 1A	Protein Coding	36	GC15P043695	7.618472099	https://www.genecards.org/cgi-bin/carddisp.pl?gene=CKMT1A
CACNA1S	Calcium Voltage-Gated Channel Subunit Alpha1 S	Protein Coding	47	GC01M201008	7.61329937	https://www.genecards.org/cgi-bin/carddisp.pl?gene=CACNA1S
ACSL4	Acyl-CoA Synthetase Long Chain Family Member 4	Protein Coding	42	GC0XM109624	7.605360508	https://www.genecards.org/cgi-bin/carddisp.pl?gene=ACSL4
FADS2	Fatty Acid Desaturase 2	Protein Coding	43	GC11P061792	7.60054493	https://www.genecards.org/cgi-bin/carddisp.pl?gene=FADS2
ABCB4	ATP Binding Cassette Subfamily B Member 4	Protein Coding	46	GC07M087365	7.598883152	https://www.genecards.org/cgi-bin/carddisp.pl?gene=ABCB4
PRKACA	Protein Kinase CAMP-Activated Catalytic Subunit Alpha	Protein Coding	49	GC19M014497	7.589461327	https://www.genecards.org/cgi-bin/carddisp.pl?gene=PRKACA
SRD5A1	Steroid 5 Alpha-Reductase 1	Protein Coding	42	GC05P006633	7.588615417	https://www.genecards.org/cgi-bin/carddisp.pl?gene=SRD5A1
PHKA1	Phosphorylase Kinase Regulatory Subunit Alpha 1	Protein Coding	41	GC0XM072578	7.575356007	https://www.genecards.org/cgi-bin/carddisp.pl?gene=PHKA1
ABCC4	ATP Binding Cassette Subfamily C Member 4	Protein Coding	45	GC13M095019	7.566442013	https://www.genecards.org/cgi-bin/carddisp.pl?gene=ABCC4
GPD1	Glycerol-3-Phosphate Dehydrogenase 1	Protein Coding	42	GC12P050119	7.56334734	https://www.genecards.org/cgi-bin/carddisp.pl?gene=GPD1
CPT1C	Carnitine Palmitoyltransferase 1C	Protein Coding	41	GC19P049690	7.563191414	https://www.genecards.org/cgi-bin/carddisp.pl?gene=CPT1C
MOCOS	Molybdenum Cofactor Sulfurase	Protein Coding	40	GC18P036187	7.55611515	https://www.genecards.org/cgi-bin/carddisp.pl?gene=MOCOS
MTHFD1L	Methylenetetrahydrofolate Dehydrogenase (NADP+ Dependent) 1 Like	Protein Coding	40	GC06P150865	7.555165768	https://www.genecards.org/cgi-bin/carddisp.pl?gene=MTHFD1L
GDF15	Growth Differentiation Factor 15	Protein Coding	40	GC19P066244	7.549578667	https://www.genecards.org/cgi-bin/carddisp.pl?gene=GDF15
NLRP3	NLR Family Pyrin Domain Containing 3	Protein Coding	45	GC01P247415	7.539442062	https://www.genecards.org/cgi-bin/carddisp.pl?gene=NLRP3
NBN	Nibrin	Protein Coding	45	GC08M089933	7.531802177	https://www.genecards.org/cgi-bin/carddisp.pl?gene=NBN
VDAC1	Voltage Dependent Anion Channel 1	Protein Coding	45	GC05M133975	7.525995731	https://www.genecards.org/cgi-bin/carddisp.pl?gene=VDAC1
PFKP	Phosphofructokinase, Platelet	Protein Coding	44	GC10P003066	7.516410828	https://www.genecards.org/cgi-bin/carddisp.pl?gene=PFKP
PYCR1	Pyrroline-5-Carboxylate Reductase 1	Protein Coding	44	GC17M081932	7.515227795	https://www.genecards.org/cgi-bin/carddisp.pl?gene=PYCR1
ATG7	Autophagy Related 7	Protein Coding	41	GC03P012474	7.512688637	https://www.genecards.org/cgi-bin/carddisp.pl?gene=ATG7
ALAD	Aminolevulinate Dehydratase	Protein Coding	45	GC09M113386	7.510591984	https://www.genecards.org/cgi-bin/carddisp.pl?gene=ALAD
TERT	Telomerase Reverse Transcriptase	Protein Coding	49	GC05M001253	7.510334015	https://www.genecards.org/cgi-bin/carddisp.pl?gene=TERT
TDO2	Tryptophan 2,3-Dioxygenase	Protein Coding	44	GC04P155854	7.509588718	https://www.genecards.org/cgi-bin/carddisp.pl?gene=TDO2
PER2	Period Circadian Regulator 2	Protein Coding	42	GC02M238244	7.503882885	https://www.genecards.org/cgi-bin/carddisp.pl?gene=PER2
DMD	Dystrophin	Protein Coding	45	GC0XM031097	7.495411396	https://www.genecards.org/cgi-bin/carddisp.pl?gene=DMD
BMP1	Bone Morphogenetic Protein 1	Protein Coding	47	GC08P022164	7.494309425	https://www.genecards.org/cgi-bin/carddisp.pl?gene=BMP1
GYS2	Glycogen Synthase 2	Protein Coding	42	GC12M021706	7.494153976	https://www.genecards.org/cgi-bin/carddisp.pl?gene=GYS2
GCH1	GTP Cyclohydrolase 1	Protein Coding	46	GC14M054842	7.493487835	https://www.genecards.org/cgi-bin/carddisp.pl?gene=GCH1
ALOX12	Arachidonate 12-Lipoxygenase, 12S Type	Protein Coding	43	GC17P006995	7.491662025	https://www.genecards.org/cgi-bin/carddisp.pl?gene=ALOX12
CPOX	Coproporphyrinogen Oxidase	Protein Coding	42	GC03M098576	7.491243839	https://www.genecards.org/cgi-bin/carddisp.pl?gene=CPOX
FABP3	Fatty Acid Binding Protein 3	Protein Coding	42	GC01M031365	7.490638256	https://www.genecards.org/cgi-bin/carddisp.pl?gene=FABP3
ALDH1B1	Aldehyde Dehydrogenase 1 Family Member B1	Protein Coding	44	GC09P038392	7.480066299	https://www.genecards.org/cgi-bin/carddisp.pl?gene=ALDH1B1
DNM1L	Dynamin 1 Like	Protein Coding	46	GC12P032679	7.478055954	https://www.genecards.org/cgi-bin/carddisp.pl?gene=DNM1L
CHEK2	Checkpoint Kinase 2	Protein Coding	50	GC22M028687	7.466093063	https://www.genecards.org/cgi-bin/carddisp.pl?gene=CHEK2
OCRL	OCRL Inositol Polyphosphate-5-Phosphatase	Protein Coding	43	GC0XP129539	7.465376854	https://www.genecards.org/cgi-bin/carddisp.pl?gene=OCRL
CXCL8	C-X-C Motif Chemokine Ligand 8	Protein Coding	38	GC04P073740	7.460097313	https://www.genecards.org/cgi-bin/carddisp.pl?gene=CXCL8
TP63	Tumor Protein P63	Protein Coding	46	GC03P189598	7.447158337	https://www.genecards.org/cgi-bin/carddisp.pl?gene=TP63
MSMO1	Methylsterol Monooxygenase 1	Protein Coding	41	GC04P165327	7.446746349	https://www.genecards.org/cgi-bin/carddisp.pl?gene=MSMO1
DHTKD1	Dehydrogenase E1 And Transketolase Domain Containing 1	Protein Coding	41	GC10P012068	7.440569878	https://www.genecards.org/cgi-bin/carddisp.pl?gene=DHTKD1
UGT2B15	UDP Glucuronosyltransferase Family 2 Member B15	Protein Coding	43	GC04M068646	7.43672514	https://www.genecards.org/cgi-bin/carddisp.pl?gene=UGT2B15
GUSB	Glucuronidase Beta	Protein Coding	46	GC07M065960	7.428621769	https://www.genecards.org/cgi-bin/carddisp.pl?gene=GUSB
AMN	Amnion Associated Transmembrane Protein	Protein Coding	40	GC14P102922	7.426616192	https://www.genecards.org/cgi-bin/carddisp.pl?gene=AMN
SLC9A3	Solute Carrier Family 9 Member A3	Protein Coding	46	GC05M000472	7.424340248	https://www.genecards.org/cgi-bin/carddisp.pl?gene=SLC9A3
GAL	Galanin And GMAP Prepropeptide	Protein Coding	43	GC11P070219	7.421596527	https://www.genecards.org/cgi-bin/carddisp.pl?gene=GAL
HTT	Huntingtin	Protein Coding	42	GC04P003041	7.417919159	https://www.genecards.org/cgi-bin/carddisp.pl?gene=HTT
DLST	Dihydrolipoamide S-Succinyltransferase	Protein Coding	45	GC14P074881	7.416795731	https://www.genecards.org/cgi-bin/carddisp.pl?gene=DLST
PEX12	Peroxisomal Biogenesis Factor 12	Protein Coding	39	GC17M035574	7.412539005	https://www.genecards.org/cgi-bin/carddisp.pl?gene=PEX12
SCN4A	Sodium Voltage-Gated Channel Alpha Subunit 4	Protein Coding	45	GC17M063938	7.408334732	https://www.genecards.org/cgi-bin/carddisp.pl?gene=SCN4A
NOS2	Nitric Oxide Synthase 2	Protein Coding	47	GC17M027756	7.402113914	https://www.genecards.org/cgi-bin/carddisp.pl?gene=NOS2
EGF	Epidermal Growth Factor	Protein Coding	49	GC04P109912	7.390417099	https://www.genecards.org/cgi-bin/carddisp.pl?gene=EGF
NCOA2	Nuclear Receptor Coactivator 2	Protein Coding	44	GC08M070109	7.38681221	https://www.genecards.org/cgi-bin/carddisp.pl?gene=NCOA2
MPC1	Mitochondrial Pyruvate Carrier 1	Protein Coding	40	GC06M166364	7.384260178	https://www.genecards.org/cgi-bin/carddisp.pl?gene=MPC1
RORA	RAR Related Orphan Receptor A	Protein Coding	46	GC15M060488	7.348847866	https://www.genecards.org/cgi-bin/carddisp.pl?gene=RORA
BCKDK	Branched Chain Keto Acid Dehydrogenase Kinase	Protein Coding	45	GC16P041121	7.338977337	https://www.genecards.org/cgi-bin/carddisp.pl?gene=BCKDK
TMEM70	Transmembrane Protein 70	Protein Coding	38	GC08P073972	7.337342262	https://www.genecards.org/cgi-bin/carddisp.pl?gene=TMEM70
SPG7	SPG7 Matrix AAA Peptidase Subunit, Paraplegin	Protein Coding	44	GC16P091303	7.333999634	https://www.genecards.org/cgi-bin/carddisp.pl?gene=SPG7
NAT1	N-Acetyltransferase 1	Protein Coding	43	GC08P018179	7.32818222	https://www.genecards.org/cgi-bin/carddisp.pl?gene=NAT1
DNM2	Dynamin 2	Protein Coding	48	GC19P010718	7.324893475	https://www.genecards.org/cgi-bin/carddisp.pl?gene=DNM2
CAPN3	Calpain 3	Protein Coding	46	GC15P042359	7.322662354	https://www.genecards.org/cgi-bin/carddisp.pl?gene=CAPN3
TNFRSF11A	TNF Receptor Superfamily Member 11a	Protein Coding	44	GC18P062325	7.31692028	https://www.genecards.org/cgi-bin/carddisp.pl?gene=TNFRSF11A
CYP4V2	Cytochrome P450 Family 4 Subfamily V Member 2	Protein Coding	41	GC04P186191	7.31163168	https://www.genecards.org/cgi-bin/carddisp.pl?gene=CYP4V2
CYP4F3	Cytochrome P450 Family 4 Subfamily F Member 3	Protein Coding	42	GC19P015640	7.310911655	https://www.genecards.org/cgi-bin/carddisp.pl?gene=CYP4F3
ATXN2	Ataxin 2	Protein Coding	41	GC12M111443	7.300875664	https://www.genecards.org/cgi-bin/carddisp.pl?gene=ATXN2
LIPT2	Lipoyl(Octanoyl) Transferase 2	Protein Coding	34	GC11M090379	7.282102108	https://www.genecards.org/cgi-bin/carddisp.pl?gene=LIPT2
HSPG2	Heparan Sulfate Proteoglycan 2	Protein Coding	46	GC01M021822	7.274230957	https://www.genecards.org/cgi-bin/carddisp.pl?gene=HSPG2
HSD17B4	Hydroxysteroid 17-Beta Dehydrogenase 4	Protein Coding	44	GC05P119452	7.270417213	https://www.genecards.org/cgi-bin/carddisp.pl?gene=HSD17B4
APPL1	Adaptor Protein, Phosphotyrosine Interacting With PH Domain And Leucine Zipper 1	Protein Coding	43	GC03P057227	7.266068459	https://www.genecards.org/cgi-bin/carddisp.pl?gene=APPL1
CIDEC	Cell Death Inducing DFFA Like Effector C	Protein Coding	40	GC03M009866	7.26434803	https://www.genecards.org/cgi-bin/carddisp.pl?gene=CIDEC
MDH1	Malate Dehydrogenase 1	Protein Coding	44	GC02P063557	7.263685703	https://www.genecards.org/cgi-bin/carddisp.pl?gene=MDH1
SLC10A1	Solute Carrier Family 10 Member 1	Protein Coding	42	GC14M069775	7.260561943	https://www.genecards.org/cgi-bin/carddisp.pl?gene=SLC10A1
HRAS	HRas Proto-Oncogene, GTPase	Protein Coding	50	GC11M003189	7.244254589	https://www.genecards.org/cgi-bin/carddisp.pl?gene=HRAS
PGR	Progesterone Receptor	Protein Coding	47	GC11M101030	7.23765707	https://www.genecards.org/cgi-bin/carddisp.pl?gene=PGR
ANO5	Anoctamin 5	Protein Coding	38	GC11P021799	7.219296932	https://www.genecards.org/cgi-bin/carddisp.pl?gene=ANO5
ACLY	ATP Citrate Lyase	Protein Coding	45	GC17M041866	7.214025021	https://www.genecards.org/cgi-bin/carddisp.pl?gene=ACLY
SLC6A9	Solute Carrier Family 6 Member 9	Protein Coding	48	GC01M043991	7.212943554	https://www.genecards.org/cgi-bin/carddisp.pl?gene=SLC6A9
NDUFA11	NADH:Ubiquinone Oxidoreductase Subunit A11	Protein Coding	37	GC19M005891	7.207665443	https://www.genecards.org/cgi-bin/carddisp.pl?gene=NDUFA11
FOXA2	Forkhead Box A2	Protein Coding	43	GC20M022581	7.20730114	https://www.genecards.org/cgi-bin/carddisp.pl?gene=FOXA2
HSD3B7	Hydroxy-Delta-5-Steroid Dehydrogenase, 3 Beta- And Steroid Delta-Isomerase 7	Protein Coding	40	GC16P030985	7.206809044	https://www.genecards.org/cgi-bin/carddisp.pl?gene=HSD3B7
SERPINA6	Serpin Family A Member 6	Protein Coding	44	GC14M101180	7.200383186	https://www.genecards.org/cgi-bin/carddisp.pl?gene=SERPINA6
NDUFAF3	NADH:Ubiquinone Oxidoreductase Complex Assembly Factor 3	Protein Coding	40	GC03P049020	7.199371338	https://www.genecards.org/cgi-bin/carddisp.pl?gene=NDUFAF3
ABAT	4-Aminobutyrate Aminotransferase	Protein Coding	44	GC16P008674	7.194220066	https://www.genecards.org/cgi-bin/carddisp.pl?gene=ABAT
ATF4	Activating Transcription Factor 4	Protein Coding	44	GC22P039519	7.193997383	https://www.genecards.org/cgi-bin/carddisp.pl?gene=ATF4
NDUFB3	NADH:Ubiquinone Oxidoreductase Subunit B3	Protein Coding	41	GC02P201071	7.186230659	https://www.genecards.org/cgi-bin/carddisp.pl?gene=NDUFB3
ACHE	Acetylcholinesterase (Cartwright Blood Group)	Protein Coding	44	GC07M100889	7.184479713	https://www.genecards.org/cgi-bin/carddisp.pl?gene=ACHE
SLC6A14	Solute Carrier Family 6 Member 14	Protein Coding	40	GC0XP116436	7.183131218	https://www.genecards.org/cgi-bin/carddisp.pl?gene=SLC6A14
PDXK	Pyridoxal Kinase	Protein Coding	45	GC21P043719	7.18266964	https://www.genecards.org/cgi-bin/carddisp.pl?gene=PDXK
ACTB	Actin Beta	Protein Coding	47	GC07M005527	7.177197456	https://www.genecards.org/cgi-bin/carddisp.pl?gene=ACTB
PCBD1	Pterin-4 Alpha-Carbinolamine Dehydratase 1	Protein Coding	43	GC10M070882	7.168258667	https://www.genecards.org/cgi-bin/carddisp.pl?gene=PCBD1
BCO1	Beta-Carotene Oxygenase 1	Protein Coding	34	GC16P081238	7.164111137	https://www.genecards.org/cgi-bin/carddisp.pl?gene=BCO1
ALAS2	5'-Aminolevulinate Synthase 2	Protein Coding	43	GC0XM055009	7.163789272	https://www.genecards.org/cgi-bin/carddisp.pl?gene=ALAS2
CDH1	Cadherin 1	Protein Coding	48	GC16P068737	7.157968521	https://www.genecards.org/cgi-bin/carddisp.pl?gene=CDH1
IDUA	Alpha-L-Iduronidase	Protein Coding	43	GC04P000986	7.153849602	https://www.genecards.org/cgi-bin/carddisp.pl?gene=IDUA
PHEX	Phosphate Regulating Endopeptidase Homolog X-Linked	Protein Coding	42	GC0XP022032	7.142447948	https://www.genecards.org/cgi-bin/carddisp.pl?gene=PHEX
GALNT2	Polypeptide N-Acetylgalactosaminyltransferase 2	Protein Coding	45	GC01P230057	7.135986805	https://www.genecards.org/cgi-bin/carddisp.pl?gene=GALNT2
PM20D1	Peptidase M20 Domain Containing 1	Protein Coding	36	GC01M205829	7.134558678	https://www.genecards.org/cgi-bin/carddisp.pl?gene=PM20D1
EPM2A	EPM2A Glucan Phosphatase, Laforin	Protein Coding	42	GC06M145382	7.128901005	https://www.genecards.org/cgi-bin/carddisp.pl?gene=EPM2A
EIF2AK3	Eukaryotic Translation Initiation Factor 2 Alpha Kinase 3	Protein Coding	46	GC02M088556	7.115034103	https://www.genecards.org/cgi-bin/carddisp.pl?gene=EIF2AK3
PEX1	Peroxisomal Biogenesis Factor 1	Protein Coding	44	GC07M092487	7.111354351	https://www.genecards.org/cgi-bin/carddisp.pl?gene=PEX1
KNG1	Kininogen 1	Protein Coding	45	GC03P186717	7.103613377	https://www.genecards.org/cgi-bin/carddisp.pl?gene=KNG1
DLAT	Dihydrolipoamide S-Acetyltransferase	Protein Coding	44	GC11P112026	7.096412659	https://www.genecards.org/cgi-bin/carddisp.pl?gene=DLAT
GFER	Growth Factor, Augmenter Of Liver Regeneration	Protein Coding	45	GC16P001984	7.095762253	https://www.genecards.org/cgi-bin/carddisp.pl?gene=GFER
LTC4S	Leukotriene C4 Synthase	Protein Coding	41	GC05P179793	7.086769104	https://www.genecards.org/cgi-bin/carddisp.pl?gene=LTC4S
INPPL1	Inositol Polyphosphate Phosphatase Like 1	Protein Coding	47	GC11P072223	7.086248875	https://www.genecards.org/cgi-bin/carddisp.pl?gene=INPPL1
AFP	Alpha Fetoprotein	Protein Coding	45	GC04P073431	7.073853493	https://www.genecards.org/cgi-bin/carddisp.pl?gene=AFP
F5	Coagulation Factor V	Protein Coding	45	GC01M169511	7.068903923	https://www.genecards.org/cgi-bin/carddisp.pl?gene=F5
DSP	Desmoplakin	Protein Coding	48	GC06P007541	7.068544388	https://www.genecards.org/cgi-bin/carddisp.pl?gene=DSP
F12	Coagulation Factor XII	Protein Coding	48	GC05M177402	7.064107895	https://www.genecards.org/cgi-bin/carddisp.pl?gene=F12
TXNIP	Thioredoxin Interacting Protein	Protein Coding	37	GC01M145992	7.063591003	https://www.genecards.org/cgi-bin/carddisp.pl?gene=TXNIP
TREM2	Triggering Receptor Expressed On Myeloid Cells 2	Protein Coding	42	GC06M066157	7.057600975	https://www.genecards.org/cgi-bin/carddisp.pl?gene=TREM2
CCR6	C-C Motif Chemokine Receptor 6	Protein Coding	42	GC06P167111	7.05634594	https://www.genecards.org/cgi-bin/carddisp.pl?gene=CCR6
C9orf72	C9orf72-SMCR8 Complex Subunit	Protein Coding	40	GC09M028335	7.047037125	https://www.genecards.org/cgi-bin/carddisp.pl?gene=C9orf72
HSD17B1	Hydroxysteroid 17-Beta Dehydrogenase 1	Protein Coding	41	GC17P055665	7.016730309	https://www.genecards.org/cgi-bin/carddisp.pl?gene=HSD17B1
PASK	PAS Domain Containing Serine/Threonine Kinase	Protein Coding	41	GC02M241106	7.015440941	https://www.genecards.org/cgi-bin/carddisp.pl?gene=PASK
APBB1	Amyloid Beta Precursor Protein Binding Family B Member 1	Protein Coding	42	GC11M006571	7.010558128	https://www.genecards.org/cgi-bin/carddisp.pl?gene=APBB1
