# Supplementary material for: Identification of biomarkers associated with energy metabolism in hypertrophic cardiomyopathy and exploration of potential mechanisms of roles
Source: Front Cardiovasc Med. 2025 Apr 9;12:1546865. doi: 10.3389/fcvm.2025.1546865 (PMC12014567; doi:10.3389/fcvm.2025.1546865)
Supplement: Supplementary file 2 [file Table2.xlsx]

## Sheet: HCM相关DE-EMRGs趋势
Table 2 Differentially Expressed Energy Metabolism-Related Genes in HCM
Symbol	logFC	AveExpr	P.Value	adj.P.Val	type
APOA1	1.58443	9.75381	2.29e-14	4.36e-13	up
JAK2	1.21008	8.48403	1.87e-33	9.17e-31	up
GATM	1.18508	8.25184	7.68e-22	4.94e-20	up
SNCA	1.01226	8.09698	2.02e-16	5.42e-15	up
CYP2J2	0.924833	12.3411	1.52e-26	1.92e-24	up
DIO2	0.90243	8.01417	4.24e-21	2.45e-19	up
CCND1	0.813543	11.9886	4.44e-23	3.45e-21	up
APP	0.808511	9.38439	2.84e-11	3.45e-10	up
ASAH1	0.671072	7.92138	1.4e-19	6.43e-18	up
OXCT1	0.639193	9.78665	9.41e-16	2.2e-14	up
APOE	0.605571	9.01119	6.25e-06	3.14e-05	up
DYRK1B	0.602407	6.88818	4.25e-33	1.9e-30	up
PTPN11	0.598306	10.9722	4.16e-21	2.41e-19	up
MFN2	0.594411	11.3808	8.32e-17	2.35e-15	up
BDNF	0.543271	6.81273	1.84e-17	5.83e-16	up
PIK3R1	0.530803	8.62672	2.12e-13	3.48e-12	up
IGFBP3	0.521583	9.2761	3.69e-05	0.000160711	up
GYS1	0.502484	9.08974	1.7e-15	3.81e-14	up
GLA	-0.510626	7.90848	1.18e-22	8.52e-21	down
LMNA	-0.512937	9.50659	1.82e-18	6.82e-17	down
POR	-0.55426	7.48595	2.9e-15	6.32e-14	down
FTL	-0.569765	12.5465	1.6e-15	3.61e-14	down
SLC7A7	-0.590316	7.22294	1.2e-16	3.33e-15	down
MTHFR	-0.599939	7.39544	6.51e-19	2.65e-17	down
IL6	-0.602686	6.43154	1.37e-11	1.75e-10	down
ITPR3	-0.635473	9.20427	3.18e-17	9.69e-16	down
ALPL	-0.649066	8.45624	9.24e-14	1.62e-12	down
PHGDH	-0.727315	8.51266	1.33e-18	5.14e-17	down
GALK1	-0.744362	8.94753	9.98e-33	4.22e-30	down
SLC2A1	-0.769695	8.45179	3.08e-22	2.11e-20	down
ACTB	-0.871282	11.609	7.23e-19	2.94e-17	down
SLC2A3	-0.872771	8.75676	1.62e-10	1.75e-09	down
NAMPT	-0.87788	7.4594	7.68e-16	1.83e-14	down
ALOX5	-0.898133	6.98617	6.81e-32	2.41e-29	down
NNMT	-0.907491	7.97421	5.53e-28	1.04e-25	down
LDHA	-0.936015	11.7562	3.97e-19	1.69e-17	down
SCD	-0.951478	7.85518	2.96e-12	4.18e-11	down
LDLR	-1.00644	8.69137	8.78e-15	1.78e-13	down
PLTP	-1.03682	8.1316	4.73e-24	4.24e-22	down
TKT	-1.03925	7.909	2.79e-27	4.29e-25	down
STAT3	-1.11887	9.19554	5.12e-31	1.69e-28	down
PLA2G2A	-1.35137	6.71093	3.34e-20	1.65e-18	down
FOS	-1.43619	7.42243	3.24e-13	5.18e-12	down
CCL2	-1.43697	8.3941	2.47e-17	7.68e-16	down
MYC	-1.51073	7.36899	1.09e-34	6.62e-32	down
PDK4	-1.99848	10.2184	1.09e-18	4.31e-17	down
SERPINA3	-3.56141	8.55788	6.9e-42	1.31e-38	down
