# Supplementary material for: Identification of biomarkers associated with energy metabolism in hypertrophic cardiomyopathy and exploration of potential mechanisms of roles
Source: Front Cardiovasc Med. 2025 Apr 9;12:1546865. doi: 10.3389/fcvm.2025.1546865 (PMC12014567; doi:10.3389/fcvm.2025.1546865)
Supplement: Supplementary file 3 [file Table3.csv]

Symbol	MCC	DMNC	MNC	Degree	EPC	BottleNeck	EcCentricity	Closeness	Radiality	Betweenness	Stress	ClusteringCoefficient
TKT	9	0.51861	5	12	9.522	1	0.25	21.08333	2.975	17.04228	504	0.12121
NNMT	3	0	1	6	5.074	1	0.25	16.41667	2.375	2.4	24	0
GYS1	4	0.61795	3	6	6.077	1	0.25	17	2.475	1.2	40	0.26667
GALK1	1	0	1	2	3.153	1	0.25	15.66667	2.375	0	0	0
POR	2	0	1	4	3.599	2	0.25	16.5	2.45	6.02976	200	0
DYRK1B	1	0	1	2	3.736	1	0.25	16.16667	2.475	0	0	0
MTHFR	8	0.92693	3	10	8.504	1	0.33333	20.83333	3	25.10227	1352	0.13333
PLTP	24	1.13679	4	8	8.53	1	0.25	18.16667	2.6	0	0	0.42857
SERPINA3	24	1.13679	4	8	9.383	1	0.33333	19.5	2.85	0	0	0.42857
ALPL	1	0	1	2	3.38	1	0.25	15.66667	2.375	0	0	0
PLA2G2A	6	0.56839	4	8	7.198	2	0.33333	19.66667	2.875	17.25498	760	0.21429
CYP2J2	3	0.61557	2	6	4.112	1	0.25	15.83333	2.275	4.58333	48	0.13333
MYC	14358	1.11716	17	34	17.74	11	0.33333	28.33333	3.525	64.70543	2424	0.24599
IL6	15214	0.89101	23	46	18.65	16	0.5	31.5	3.7	232.00279	6808	0.17778
LMNA	752	1.00239	9	18	14.055	2	0.33333	23.66667	3.225	14.32951	392	0.27451
BDNF	6366	1.14958	13	26	16.928	1	0.33333	26.16667	3.4	37.50814	1576	0.27692
LDHA	70	0.85919	9	18	12.179	3	0.33333	23.5	3.2	30.53758	1392	0.23529
JAK2	7920	1.47649	10	20	15.559	1	0.33333	24	3.225	2.98579	112	0.38947
SLC2A1	290	0.8484	11	26	14.73	3	0.33333	25.83333	3.35	215.94328	8216	0.15385
IGFBP3	721	1.42647	6	14	12.482	2	0.33333	22.5	3.15	33.29307	2048	0.32967
ALOX5	28	0.76079	6	12	10.999	1	0.33333	22	3.125	56.69708	2072	0.24242
PHGDH	50	0.95098	6	12	10.935	1	0.33333	21.66667	3.075	5.98301	200	0.30303
SCD	132	1.02445	7	14	12.653	1	0.33333	22.83333	3.2	13.52787	712	0.30769
FTL	1	0	1	2	3.772	1	0.33333	18.5	2.85	0	0	0
LDLR	864	1.28292	8	16	13.458	2	0.33333	22.66667	3.125	9.09315	896	0.36667
PIK3R1	1680	1.45786	8	16	13.283	1	0.33333	22.66667	3.125	1.19444	56	0.41667
ITPR3	4	0.61795	3	6	7.743	1	0.33333	19.66667	2.925	0.91667	24	0.26667
PTPN11	1680	1.45786	8	16	13.71	1	0.33333	22.83333	3.15	1.23737	72	0.41667
SNCA	246	1.1708	7	14	13.042	1	0.33333	22.16667	3.1	3.6645	120	0.35165
FOS	11641	1.45925	11	24	15.973	2	0.33333	25.33333	3.325	80.70054	2760	0.31159
APP	7494	1.10359	14	28	16.566	1	0.33333	26	3.325	51.6633	2416	0.25926
STAT3	15028	1.02841	18	36	18.112	2	0.33333	28.83333	3.55	105.22304	3752	0.22222
APOE	2604	0.9414	15	30	16.54	1	0.33333	26.66667	3.375	64.77045	2688	0.21609
APOA1	1730	1.02445	12	24	15.345	1	0.33333	25	3.275	39.9307	1944	0.25362
MFN2	10	0.64826	5	10	9.354	1	0.33333	20.83333	3	3.97222	72	0.22222
CCND1	8833	1.19368	14	30	16.868	2	0.33333	27.16667	3.45	111.90887	3232	0.24368
CCL2	13008	1.16172	15	30	17.582	1	0.33333	27	3.425	37.24996	1512	0.26667
NAMPT	25	1.13679	4	10	10.414	1	0.33333	21.33333	3.075	20.93377	1376	0.26667
SLC2A3	10	0.64826	5	10	8.85	1	0.33333	21	3.025	13.25475	952	0.22222
PDK4	12	0.94732	4	8	8.358	1	0.33333	20.66667	3.025	0.66667	8	0.35714
ACTB	16963	0.80378	27	56	19.146	6	0.5	34	3.825	428.4934	9000	0.14156
