# Supplementary material for: Identification of biomarkers associated with energy metabolism in hypertrophic cardiomyopathy and exploration of potential mechanisms of roles
Source: Front Cardiovasc Med. 2025 Apr 9;12:1546865. doi: 10.3389/fcvm.2025.1546865 (PMC12014567; doi:10.3389/fcvm.2025.1546865)
Supplement: Supplementary file 4 [file Table4.csv]

gene	ISRGs	cor	p.value
SLC2A1	SLC2A1	1	0
JAK2	PTPN11	0.689300897	0
BDNF	PTPN11	0.665592033	0
MYC	IL6	0.638029444	0
MYC	STAT3	0.569957487	0
PHGDH	STAT3	0.553054637	0
DYRK1B	GYS1	0.511907574	3.93E-11
JAK2	GYS1	0.511348607	4.33E-11
DYRK1B	PTPN11	0.487088647	7.89E-10
BDNF	GYS1	0.486214769	8.58E-10
DYRK1B	PIK3R1	0.444855141	2.96E-08
JAK2	PIK3R1	0.435466856	6.10E-08
SLC2A1	STAT3	0.409191466	4.13E-07
MYC	SLC2A1	0.382010707	2.55E-06
PHGDH	IL6	0.365820343	7.04E-06
SLC2A1	IL6	0.353861597	1.44E-05
BDNF	PIK3R1	0.297437411	0.000297152
PHGDH	SLC2A1	0.246366714	0.002885643
IGFBP3	GYS1	0.155825854	0.061325774
IGFBP3	PTPN11	0.118855298	0.154327941
IGFBP3	PIK3R1	0.007920013	0.924599781
IGFBP3	STAT3	-0.004703984	0.955181764
IGFBP3	IL6	-0.026204535	0.754109108
IGFBP3	SLC2A1	-0.24317824	0.003280215
SLC2A1	PIK3R1	-0.250007873	0.002487963
PHGDH	PIK3R1	-0.334002519	4.46E-05
BDNF	IL6	-0.334667769	4.30E-05
MYC	PIK3R1	-0.387757833	1.76E-06
SLC2A1	PTPN11	-0.40282239	6.42E-07
MYC	PTPN11	-0.407286254	4.72E-07
SLC2A1	GYS1	-0.421268304	1.75E-07
MYC	GYS1	-0.432679893	7.53E-08
PHGDH	GYS1	-0.450606204	1.88E-08
DYRK1B	IL6	-0.462344513	7.20E-09
JAK2	IL6	-0.469800031	3.82E-09
JAK2	SLC2A1	-0.470646355	3.55E-09
BDNF	SLC2A1	-0.489541017	6.20E-10
BDNF	STAT3	-0.528373484	0
DYRK1B	SLC2A1	-0.537372067	0
PHGDH	PTPN11	-0.552527161	0
DYRK1B	STAT3	-0.552842072	0
JAK2	STAT3	-0.669792159	0
