# Supplementary material for: Identification of biomarkers associated with energy metabolism in hypertrophic cardiomyopathy and exploration of potential mechanisms of roles
Source: Front Cardiovasc Med. 2025 Apr 9;12:1546865. doi: 10.3389/fcvm.2025.1546865 (PMC12014567; doi:10.3389/fcvm.2025.1546865)
Supplement: Supplementary file 5 [file Table5.csv]

gene	cell	Correlation	Pvalue
IGFBP3	Activated B cell	-0.003889151	0.962970374275399
JAK2	Activated B cell	-0.18168005	0.0287412723550733
IGFBP3	Activated CD4 T cell	-0.100007873	0.231371114572631
JAK2	Activated CD4 T cell	-0.444859077	2.07131157309561e-08
IGFBP3	Activated dendritic cell	-0.027830263	0.739674347850224
JAK2	Activated dendritic cell	-0.585600693	1.02250773373159e-14
IGFBP3	CD56bright natural killer cell	0.0960832939694536	0.25029042673588
JAK2	CD56bright natural killer cell	-0.403660841	4.78943941366813e-07
IGFBP3	Central memory CD4 T cell	0.0847819241064399	0.310630310635255
JAK2	Central memory CD4 T cell	-0.362415368	7.48052058708925e-06
IGFBP3	Central memory CD8 T cell	-0.102019367	0.222073933568761
JAK2	Central memory CD8 T cell	-0.504487482	9.81696597112264e-11
IGFBP3	Effector memeory CD4 T cell	0.19466225791214	0.0189635503641684
JAK2	Effector memeory CD4 T cell	0.188466383246733	0.0231968288661055
IGFBP3	Effector memeory CD8 T cell	0.0983585262163439	0.239195961220565
JAK2	Effector memeory CD8 T cell	-0.386356479	1.58824932909732e-06
IGFBP3	Eosinophil	-0.023460872	0.779400970438401
JAK2	Eosinophil	-0.242473626	0.00329826426500761
IGFBP3	Gamma delta T cell	-0.094981105	0.255790807544881
JAK2	Gamma delta T cell	-0.490383404	3.82560237004181e-10
IGFBP3	Immature dendritic cell	-0.07999134	0.338859996374007
JAK2	Immature dendritic cell	-0.328200283	5.57624274567092e-05
IGFBP3	Macrophage	0.0843371122657849	0.313184847505278
JAK2	Macrophage	-0.627550779	3.00181542841915e-17
IGFBP3	Mast cell	-0.025299165	0.762610938034086
JAK2	Mast cell	-0.563403401	1.61546501895296e-13
IGFBP3	MDSC	0.0597386238387655	0.475375548907125
JAK2	MDSC	-0.689108014	9.57326704070893e-22
IGFBP3	Monocyte	-0.025397575	0.761715145874654
JAK2	Monocyte	-0.294020627	0.000331301409805249
IGFBP3	Natural killer cell	0.0198157770429854	0.812989182718083
JAK2	Natural killer cell	-0.30348764	0.000206640461064296
IGFBP3	Natural killer T cell	0.0734057628719887	0.380238704070307
JAK2	Natural killer T cell	-0.477731853	1.23083797595862e-09
IGFBP3	Neutrophil	-0.169988978	0.0409413127878753
JAK2	Neutrophil	-0.493741143	2.78290095808913e-10
IGFBP3	Plasmacytoid dendritic cell	0.156884742560227	0.0595002838867835
JAK2	Plasmacytoid dendritic cell	-0.317489372	9.97685051852397e-05
IGFBP3	Regulatory T cell	-0.002479924	0.976383011802868
JAK2	Regulatory T cell	-0.480412533	9.6469062193447e-10
IGFBP3	T follicular helper cell	0.0934813415210203	0.26340787425088
JAK2	T follicular helper cell	-0.390391277	1.20823764560217e-06
IGFBP3	Type 1 T helper cell	-0.005632971	0.946387925065946
JAK2	Type 1 T helper cell	-0.579137144	2.33375862930247e-14
IGFBP3	Type 2 T helper cell	0.0440245630609353	0.599032249150714
JAK2	Type 2 T helper cell	-0.24750433	0.00268747187868214
