# Supplementary material for: Identification of biomarkers associated with energy metabolism in hypertrophic cardiomyopathy and exploration of potential mechanisms of roles
Source: Front Cardiovasc Med. 2025 Apr 9;12:1546865. doi: 10.3389/fcvm.2025.1546865 (PMC12014567; doi:10.3389/fcvm.2025.1546865)
Supplement: Supplementary file 6 [file Table6.csv]

gene	miRNA
JAK2	hsa-mir-16-5p
JAK2	hsa-mir-210-3p
JAK2	hsa-mir-124-3p
JAK2	hsa-mir-375
JAK2	hsa-mir-335-5p
JAK2	hsa-mir-122-5p
JAK2	hsa-mir-129-5p
JAK2	hsa-mir-191-5p
JAK2	hsa-mir-24-3p
JAK2	hsa-mir-34a-5p
JAK2	hsa-mir-452-5p
JAK2	hsa-let-7b-5p
JAK2	hsa-mir-129-2-3p
JAK2	hsa-mir-130a-3p
JAK2	hsa-mir-147a
JAK2	hsa-mir-155-5p
JAK2	hsa-mir-200b-3p
JAK2	hsa-mir-20a-5p
JAK2	hsa-mir-214-3p
JAK2	hsa-mir-671-5p
JAK2	hsa-mir-320a
JAK2	hsa-mir-320b
JAK2	hsa-mir-320c
JAK2	hsa-mir-320d
JAK2	hsa-mir-365a-3p
IGFBP3	hsa-mir-16-5p
IGFBP3	hsa-mir-17-5p
IGFBP3	hsa-mir-210-3p
IGFBP3	hsa-mir-124-3p
IGFBP3	hsa-mir-375
IGFBP3	hsa-mir-191-5p
IGFBP3	hsa-mir-34a-5p
IGFBP3	hsa-let-7b-5p
IGFBP3	hsa-mir-147a
IGFBP3	hsa-mir-155-5p
IGFBP3	hsa-mir-200b-3p
IGFBP3	hsa-mir-20a-5p
IGFBP3	hsa-mir-214-3p
IGFBP3	hsa-let-7a-2-3p
IGFBP3	hsa-mir-106b-3p
IGFBP3	hsa-mir-128-3p
IGFBP3	hsa-mir-148a-3p
IGFBP3	hsa-mir-15a-5p
IGFBP3	hsa-mir-15b-5p
IGFBP3	hsa-mir-182-5p
IGFBP3	hsa-mir-186-5p
IGFBP3	hsa-mir-195-5p
IGFBP3	hsa-mir-196a-5p
IGFBP3	hsa-mir-196b-5p
IGFBP3	hsa-mir-19a-3p
IGFBP3	hsa-mir-19b-3p
IGFBP3	hsa-mir-1-3p
IGFBP3	hsa-mir-20b-5p
IGFBP3	hsa-mir-212-5p
IGFBP3	hsa-mir-218-5p
IGFBP3	hsa-mir-224-5p
IGFBP3	hsa-mir-25-3p
IGFBP3	hsa-mir-26a-1-3p
IGFBP3	hsa-mir-26a-2-3p
IGFBP3	hsa-mir-26a-5p
IGFBP3	hsa-mir-26b-5p
IGFBP3	hsa-mir-27a-3p
IGFBP3	hsa-mir-27b-3p
IGFBP3	hsa-mir-29a-3p
IGFBP3	hsa-mir-29a-5p
IGFBP3	hsa-mir-29c-3p
IGFBP3	hsa-mir-335-3p
IGFBP3	hsa-mir-33b-5p
IGFBP3	hsa-mir-340-5p
IGFBP3	hsa-mir-370-3p
IGFBP3	hsa-mir-424-5p
IGFBP3	hsa-mir-449a
IGFBP3	hsa-mir-455-3p
IGFBP3	hsa-mir-455-5p
IGFBP3	hsa-mir-497-5p
IGFBP3	hsa-mir-5006-3p
IGFBP3	hsa-mir-5010-3p
IGFBP3	hsa-mir-511-5p
IGFBP3	hsa-mir-522-5p
IGFBP3	hsa-mir-548au-3p
IGFBP3	hsa-mir-574-5p
IGFBP3	hsa-mir-576-3p
IGFBP3	hsa-mir-628-5p
IGFBP3	hsa-mir-93-5p
IGFBP3	hsa-mir-103a-3p
IGFBP3	hsa-mir-1343-3p
IGFBP3	hsa-mir-23b-3p
IGFBP3	hsa-mir-503-5p
IGFBP3	hsa-mir-10b-5p
IGFBP3	hsa-mir-132-3p
IGFBP3	hsa-mir-194-5p
IGFBP3	hsa-mir-30d-5p
IGFBP3	hsa-mir-376a-5p
IGFBP3	hsa-mir-429
IGFBP3	hsa-mir-433-3p
IGFBP3	hsa-mir-448
IGFBP3	hsa-mir-7-5p
IGFBP3	hsa-mir-941
IGFBP3	hsa-mir-147b
IGFBP3	hsa-mir-21-5p
IGFBP3	hsa-mir-142-5p
IGFBP3	hsa-mir-125b-5p
