# Supplementary material for: Identification of biomarkers associated with energy metabolism in hypertrophic cardiomyopathy and exploration of potential mechanisms of roles
Source: Front Cardiovasc Med. 2025 Apr 9;12:1546865. doi: 10.3389/fcvm.2025.1546865 (PMC12014567; doi:10.3389/fcvm.2025.1546865)
Supplement: Supplementary file 7 [file Table7.csv]

gene_name	drug_name	interaction_group_score
JAK2	RUXOLITINIB	4.01
JAK2	BMS-911543	0.65
JAK2	CT-1578	0.44
JAK2	CHEMBL473773	0.44
JAK2	AZD-1480	0.87
JAK2	NS-018	0.65
JAK2	XL-019	1.16
JAK2	DELGOCITINIB	0.22
JAK2	GANDOTINIB	1.74
JAK2	AC-430	3.49
JAK2	PEFICITINIB	0.35
JAK2	OCLACITINIB	0.22
JAK2	RUXOLITINIB PHOSPHATE	0.44
JAK2	AT-9283	0.27
JAK2	BARICITINIB	0.54
JAK2	FILGOTINIB	0.22
JAK2	PACRITINIB	0.7
JAK2	LESTAURTINIB	0.35
JAK2	TOFACITINIB CITRATE	0.22
JAK2	TOFACITINIB	0.39
JAK2	MOMELOTINIB	1.31
JAK2	SGI-1776	0.25
JAK2	ITACITINIB	0.58
JAK2	SOLCITINIB	0.22
JAK2	FEDRATINIB	1.31
IGFBP3	CELECOXIB	0.99
JAK2	CHEMBL2062804	0.44
JAK2	LS-104	0.87
JAK2	BREPOCITINIB	0.22
JAK2	DECERNOTINIB	0.29
IGFBP3	FLUOROURACIL	0.61
JAK2	ABROCITINIB	0.29
JAK2	CHEMBL71191	0.29
